# Supplementary material for: Red Blood Cell-Related Phenotype–Genotype Correlations in Chronic and Acute Critical Illnesses (Traumatic Brain Injury Cohort and COVID-19 Cohort)
Source: Int J Mol Sci. 2025 Jan 31;26(3):1239. doi: 10.3390/ijms26031239 (PMC11818277; doi:10.3390/ijms26031239)
Supplement: Supplementary file 1 [file ijms-26-01239-s001.zip]

Archive with 1 entries (1 files):
- Suppl_TBI&COVID-19.xlsx
