# Supplementary material for: Red Blood Cell-Related Phenotype–Genotype Correlations in Chronic and Acute Critical Illnesses (Traumatic Brain Injury Cohort and COVID-19 Cohort)
Source: Int J Mol Sci. 2025 Jan 31;26(3):1239. doi: 10.3390/ijms26031239 (PMC11818277; doi:10.3390/ijms26031239)
Supplement: Supplementary file 1 [file ijms-26-01239-s001.zip › Suppl_TBI&COVID-19.xlsx]

## Sheet: Table S1
Table S1. Description of neurological scales used in the study.
The Glasgow Coma Scale (GCS) is an objective measure of level of consciousness in all types of acute medical and trauma patients. The scale scores patients on three aspects of responsiveness: (1) eye opening, (2) motor, and (3) verbal responses. The score is the sum of the scores as well as the individual elements. The total Coma Score therefore has values between three and 15, with three being t…
1. Best eye response: 1 - No eye opening; 2 – Eye opening to pain; 3 – Eye opening to sound; 4 – Eyes open spontaneously
2. Best verbal response: 1 – No verbal response; 2 – Incomprehensible sounds; 3 – Inappropriate words; 4 – Confused; 5 – Orientated
3. Best motor response: 1 – No motor response; 2 – Abnormal extension to pain; 3 – Abnormal flexion to pain; 4 – Withdrawal from pain; 5 – Localizing pain; 6 – Obeys commands
The Coma Recovery Scale-Revised (CRS-R) is designed to assess the patient's recovery from coma using a standardized tool to evaluate consciousness and predict outcome. The CRS-R consists of six subscales, each of which addresses different functional domains: auditory, visual, motor, oromotor, communication, and arousal, with each subscale structured from lower to higher levels, reflecting the gra…
AUDITORY FUNCTION SCALE: 4 – Consistent Movement to Command^; 3 – Reproducible Movement to Command^; 2 – Localization to Sound; 1 – Auditory Startle; 0 – None
VISUAL FUNCTION SCALE: 5 – Object Recognition^; 4 – Object localization: Reaching*; 3 – Visual Pursuit*; 2 – Fixation*; 1 – Visual Startle; 0 – None
MOTOR FUNCTION SCALE: 6 – Functional Object Use†; 5 – Automatic Motor Response*; 4 – Object Manipulation*; 3 – Localisation to Noxious Stimulation*; 2 – Flexion Withdrawal; 1 – Abnormal Posturing; 0 – None
OROMOTOR/VERBAL FUNCTION SCALE: 3 – Intelligible Verbalization^; 2 – Vocalization/Oral Movement; 1 – Oral Reflexive Movement; 0 – None
COMMUNICATION SCALE: 2 – Functional: Accurate†; 1 – Non-functional: Intentional^; 0 – None
AROUSAL SCALE: 3 – Attention; 2 – Eye Opening w/o Stimulation; 1 – Eye Opening with Stimulation; 0 – Unarousable
Note: * Denotes Minimally Conscious State Minus (MCS-) ^ Denotes Minimally Conscious State Plus (MCS+) † Denotes emergence from Minimally Conscious State (eMCS)
The Disability Rating Scale (DRS) addresses several of the World Health Organization's categories of impairment, disability, and handicap. Therefore, it can be used during different stages of recovery. Assesses 8 areas of functioning in 4 categories: 1) consciousness (eye opening, verbal response, motor response); 2) cognitive ability (feeding, toileting, grooming); 3) dependency on others; 4) em…
1. Arousability, Awareness and Responsivity
1.1 Eye Opening: 0 = spontaneous; 1 = to speech; 2 = to pain; 3 = none
1.2 Communication Ability: 0 = oriented; 1 = confused; 2 = inappropriate; 3 = incomprehensible; 4 = none
1.3 Motor Response: 0 = obeying; 1 = localizing; 2 = withdrawing; 3 = flexing; 4 = extending; 5 = none
2. Cognitive Ability for Self Care Activities
2.1 Feeding 0 = complete; 1 = partial; 2 = minimal; 3 = none
2.2 Toileting: 0 = complete; 1 = partial; 2 = minimal; 3 = none
2.3 Grooming: 0 = complete; 1 = partial; 2 = minimal; 3 = none
3. Dependence on Others	Level of Functioning: 0 = completely independent; 1 = independent in special environment; 2 = mildly dependent; 3 = moderately dependent; 4 = markedly dependent;
5 = totally dependent
4. Psychosocial Adaptability
4.1 Employability: 0 = not restricted; 1 = selected jobs; 2 = sheltered workshop (non-competitive); 3 = not employable
Total DR Score
Level of Disability: 0 – None; 1 – Mild; 2-3 – Partial; 4-6 – Moderate; 7-11 – Moderately Severe; 12-16 – Severe; 17-21 – Extremely Severe; 22-24 – Vegetative State; 25-29 – Extreme Vegetative State
The Full Outline of UnResponsiveness (FOUR) scale tests critical brainstem reflexes and provides information about the severity of brainstem injury not available with the GCS. The FOUR Score detects locked-in syndrome and possible vegetative state. The FOUR Score includes evidence of brain herniation. The FOUR Score is a 17-point scale (with possible scores ranging from 0 to 16). A decreasing FOU…
Eye response: Eyelids open or opened, tracking, or blinking to command = 4; Eyelids open but not tracking = 3; Eyelids closed but open to loud voice –2; Eyelids closed but open to pain –1; Eyelids remain closed with pain = 0
Motor response (upper extremities): Thumbs-up, fist, or peace sign –4; Localizing to pain –3; Flexion response to pain –2; Extension response to pain –1; No response to pain or generalized myoclonus status = 0
Brainstem reflexes: Pupil and corneal reflexes present –4; One pupil wide and fixed –3; Pupil OR corneal reflex absent –2; Pupil AND corneal reflexes absent –1; Absent pupil, corneal, and cough reflexes = 0
Respiration pattern: Not intubated, regular breathing pattern –4; Not intubated, Cheyne-Stokes breathing pattern –3; Not intubated, irregular breathing –2; Breathes above ventilatory rate –1; Breathes at ventilator rate or apnea = 0
The modified Rankin Scale (mRS) measures the degree of disability or dependence in daily activities of people with neurological disabilities. The scale is from 0 to 6, ranging from perfect health with no symptoms to death (https://manual.jointcommission.org/releases/TJC2018A/DataElem0569.html, accessed 27 August 2024).
0 - No symptoms.
1 - No significant disability. Able to carry out all usual activities, despite some symptoms.
2 - Slight disability. Able to look after own affairs without assistance, but unable to carry out all previous activities.
3 - Moderate disability. Requires some help, but able to walk unassisted.
4 - Moderately severe disability. Unable to attend to own bodily needs without assistance, and unable to walk unassisted.
5 - Severe disability. Requires constant nursing care and attention, bedridden, incontinent.
6 - Dead.

## Sheet: Table S2
Table S2. Reference information on red blood cell counts.
Abbreviation	Long name	Normal range	Description
RBC	Red blood cell count	(M) 4.2-5.6, (F) 3.8-5.2 (1012/L)	Count of red blood cells per unit volume of blood
HGB	Hemoglobin concentration	(M) 131-172, (F) 117-161 (g/L)	Concentration of hemoglobin with respect to unit of volume of blood
HCT	Hematocrit	(M) 39-50, (F) 35-47 (%)	Volume fraction of blood occupied by red blood cells
MCV	Mean corpuscular volume	(M) 81-101, (F) 81-102 (fL)	Mean volume of red blood cells
MCH	Mean corpuscular hemoglobin	27-35 (pg)	Average mass of hemoglobin per red blood cell
MCHC	Mean corpuscular hemoglobin concentration	320-360 g/L	Average concentration of hemoglobin in a red blood cell; reflects the amount of hemoglobin per unit volume in a single red blood cell
RDW	Red cell distribution width	11-16 (%)	Coefficient of variation of red blood cell volume distribution

## Sheet: Table S3
Table S3. Characteristics of TBI patients with and without anemia.
Characteristics	Anemia (n=25)	Non-anemia (n=25)	P
Iron deficiency anemia, n (%); ICD-10 code: D50	19 (76.0)	n/a
Anemia, unspecified, n (%); ICD10 code: D64.9	3 (12.0)	n/a
Other specified anemias, n (%); ICD10 code: D64.8	3 (12.0)	n/a
Age, years, mean (SD)	52.04 (20.13)	41.72 (14.79)	0.074154
Male, n (%)	18 (72)	21 (84)	0.496
Cause of injury, n (%)
Falls	13 (52)	10 (40)	0.571
Transport accidents	6 (24)	8 (32)	0.754
Assault	2 (8)	1 (4)	1
Events of undetermined intent	4 (16)	6 (24)	0.725
Cranial injury and surgery, n (%)
Closed brain injury	20 (80)	19 (76)	1
Penetrating brain injury	5 (20)	6 (24)	1
Diffuse axonal injury	5 (20)	3 (12)	0.702
Skull fracture	9 (36)	17 (68)	0.046
Contusion	20 (80)	23 (92)	0.417
Hematoma	19 (76)	15 (60)	0.364
Hemorrhage	12 (48)	15 (60)	0.571
Cranial surgery	19 (76)	16 (64)	0.538
Extracranial injury and surgery, n (%)
Extracranial injury	7 (28)	8 (32)	1
Extracranial surgery	3 (12)	5 (20)	0.702
Time to rehab admission, time in rehab, median (IQR)
Days before admission to rehab	24 (15.5 - 46.5)	28 (21.5 - 72.75)	0.357
Days in the rehab	28 (23 - 54)	33 (28.5 - 37.5)	0.521461
Comorbidities, n (%)
Endocrine, nutritional and metabolic	17 (68)	10 (40)	0.088
Hemic and lympatic/Immune (anemia is excluded)	4 (16)	6 (24)	0.725
Digestive	15 (60)	8 (32)	0.055
Cardiovascular	16 (64)	15 (60)	1
○ Deep vein thrombosis	10 (40)	13 (52)	0.571
Pulmonary	24 (96)	19 (76)	0.098
○ Nosocomial pneumonia	19 (76)	15 (60)	0.364
Genitourinary	23 (92)	17 (68)	0.074
○ Flaccid neuropathic bladder	21 (84)	13 (52)	0.032
○ Urinary tract infection	8 (32)	3 (12)	0.171
Abbreviations: IQR interquartile range, SD standard deviation, SNRI serotonin and noradrenalin reuptake inhibitor, SSRI selective serotonin reuptake inhibitor, TBI traumatic brain injury

## Sheet: Table S4
Table S4. Gene annotations for the entire gene set with rare HI variants identified by whole-exome sequencing in the 50-patient sample with TBI.
Gene	Rare HI variants, #	GO (hemopoiesis, erythrocyte, leukocyte, and platelet )	GWAS (Blood cell-related phenotypes)	HPO (abnormalities of blood and blood-forming tissues, abnormal red cell morphology and abnormal red cell physiology, abnormal leukocyte morphology, abnormal leukocyte count, and abnormality of thrombocytes)	KEGG (hsa04330 Notch signaling pathway)
ABCA1	1	.	Y	Y	.
ABCA4	1	.	.	.	.
ABCA7	1	.	Y	.	.
ABCA9	1	.	.	.	.
ABCC6	1	.	Y	Y	.
ABT1	1	.	.	.	.
ACIN1	2	Y	.	.	.
ACP5	1	.	.	Y	.
ACTL7B	1	.	.	.	.
ADAMTS4	1	.	.	.	.
ADAMTS8	2	.	.	.	.
ADCY10	2	.	.	.	.
ADGRF3	1	.	.	.	.
ADH1C	1	.	Y	.	.
ADHFE1	1	.	.	.	.
ADPRM	1	.	.	.	.
ADSS1	1	.	.	.	.
AEBP1	1	.	.	Y	.
AGAP1	5	.	.	.	.
AHNAK2	2	.	.	.	.
AIPL1	1	.	.	.	.
ALG1L2	1	.	.	.	.
ALG8	1	.	.	Y	.
ALMS1	4	.	.	Y	.
ALOX5AP	1	.	.	.	.
ALOXE3	1	.	.	.	.
ALPK1	1	.	.	Y	.
ALPK2	2	.	.	.	.
ANKLE1	4	.	.	.	.
ANKRD18B	1	.	.	.	.
ANKRD26	1	.	.	Y	.
ANKRD30B	1	.	.	.	.
ANKRD31	1	.	.	.	.
ANKRD35	1	.	.	.	.
ANKRD36	1	.	.	.	.
ANLN	1	Y	Y	.	.
ANTKMT	1	.	.	.	.
ANXA2R	1	.	.	.	.
AOC2	1	.	.	.	.
APOC1	1	.	Y	.	.
APOL4	1	.	.	.	.
AR	5	.	.	.	.
ARFGAP3	1	.	.	.	.
ARHGAP9	1	.	Y	.	.
ARL11	1	Y	.	.	.
ARPP19	1	.	.	.	.
ASB14	1	.	.	.	.
ASPHD1	1	.	.	.	.
ASPM	1	.	.	.	.
ASZ1	1	.	.	.	.
ATAD3A	1	.	.	.	.
ATG12	1	.	.	.	.
ATG2A	1	.	.	.	.
ATG9B	2	.	.	.	.
ATN1	4	.	.	.	.
ATP6V0E2	1	.	.	.	.
ATXN1	8	.	Y	.	Y
ATXN2	1	.	Y	.	.
ATXN3	4	.	.	.	.
ATXN7	2	.	Y	.	.
B3GALNT1	1	.	.	.	.
B4GALNT3	1	.	.	.	.
BAIAP2L2	1	.	.	.	.
BBS9	1	.	.	.	.
BBX	1	.	.	.	.
BCAS1	1	.	Y	.	.
BPTF	1	.	.	.	.
BRICD5	1	.	.	.	.
BTBD16	1	.	.	.	.
C11orf80	2	.	.	.	.
C11orf86	1	.	.	.	.
C12orf40	1	.	.	.	.
C14orf180	1	.	.	.	.
C14orf39	1	.	.	.	.
C16orf71	1	.	.	.	.
C17orf80	1	.	Y	.	.
C17orf97	1	.	.	.	.
C19orf12	1	.	.	.	.
C19orf33	1	.	.	.	.
C1orf116	1	.	.	.	.
C1orf185	1	.	.	.	.
C1S	1	.	Y	Y	.
C22orf34	1	.	.	.	.
C2CD6	1	.	.	.	.
C2orf80	1	.	.	.	.
C3orf20	1	.	.	.	.
C3orf62	1	.	.	.	.
C3orf86	2	.	.	.	.
C4orf50	1	.	.	.	.
C7	1	.	.	.	.
C8A	1	.	.	.	.
C9	1	.	.	.	.
C9orf147	2	.	.	.	.
C9orf43	1	.	.	.	.
CA8	1	.	Y	.	.
CABP1	5	.	.	.	.
CABYR	1	.	.	.	.
CACNA1A	7	.	.	.	.
CACNA1F	1	.	.	.	.
CALHM5	1	.	.	.	.
CAMKK2	2	.	.	.	.
CAMTA1	1	.	.	.	.
CANT1	1	.	.	.	.
CAPN2	2	.	.	.	.
CAPS	1	.	.	.	.
CARD10	2	.	.	Y	.
CARD8	1	.	.	.	.
CASZ1	1	.	Y	.	.
CBARP	1	.	.	.	.
CCDC124	1	.	Y	.	.
CCDC138	1	.	.	.	.
CCDC150	1	.	.	.	.
CCDC177	8	.	.	.	.
CCDC180	6	.	.	.	.
CCDC197	1	.	.	.	.
CCDC30	1	.	.	.	.
CCDC33	1	.	.	.	.
CCDC38	1	.	.	.	.
CCDC40	1	.	.	.	.
CCDC66	9	.	.	.	.
CCDC7	1	.	.	.	.
CCDC97	1	.	.	.	.
CCHCR1	1	.	Y	.	.
CCP110	1	.	.	.	.
CD34	1	Y	.	.	.
CD36	4	.	Y	Y	.
CDC42EP1	3	.	.	.	.
CDC6	2	.	.	.	.
CDCP2	2	.	.	.	.
CDK10	1	.	.	.	.
CDK5RAP1	1	.	Y	.	.
CDKL5	1	.	.	.	.
CDKN1C	2	.	.	.	.
CDKN2AIP	1	.	.	.	.
CDSN	1	.	.	Y	.
CEACAM20	1	.	.	.	.
CEACAM21	1	.	.	.	.
CEL	1	.	.	Y	.
CEP162	1	.	.	.	.
CERKL	1	.	.	.	.
CETP	1	.	.	.	.
CFAP251	2	.	.	.	.
CFAP46	1	.	.	.	.
CHD1	1	.	Y	.	.
CHIT1	7	.	.	.	.
CHRDL2	2	.	.	.	.
CHST15	1	.	.	.	.
CHST8	1	.	.	.	.
CIDEC	1	.	.	.	.
CKAP4	1	.	.	.	.
CLCF1	1	Y	.	.	.
CLCN6	1	.	Y	.	.
CLCNKB	1	.	Y	Y	.
CLEC10A	1	.	.	.	.
CLEC4A	1	.	.	.	.
CLECL1	12	.	.	.	.
CLHC1	1	.	.	.	.
CNTROB	1	.	.	.	.
COL10A1	1	.	.	.	.
COL18A1	7	.	.	.	.
COL23A1	1	.	.	.	.
COL4A2-AS2	2	.	.	.	.
COL6A3	1	.	.	.	.
CORO1C	1	.	Y	.	.
CPAMD8	1	.	.	.	.
CRY1	1	.	.	.	.
CSTF3	1	.	.	.	.
CT45A3	1	.	.	.	.
CTNS	1	.	.	.	.
CTU2	1	.	Y	.	.
CUBN	1	.	.	Y	.
CYB5D2	1	.	.	.	.
CYB5R2	1	.	.	.	.
CYP2S1	1	.	.	.	.
CYP3A5	1	.	.	.	.
CYP4B1	2	.	.	.	.
CYYR1	1	.	.	.	.
DALRD3	1	.	.	.	.
DCAF15	1	.	.	.	.
DCAF8L2	2	.	.	.	.
DCHS1	1	.	Y	.	.
DCHS2	3	.	.	.	.
DCP1B	6	.	.	.	.
DCUN1D2	1	.	.	.	.
DCUN1D4	1	.	.	.	.
DDX11	1	.	.	.	.
DDX50	1	.	.	.	.
DDX54	1	.	.	.	.
DEAF1	1	.	.	.	.
DEFB125	1	.	.	.	.
DENND2D	1	.	Y	.	.
DENND4B	1	.	.	.	.
DHRS12	2	.	.	.	.
DHRS7C	1	.	.	.	.
DIP2A	1	.	Y	.	.
DIRAS3	4	.	.	.	.
DLX6	1	.	.	.	.
DMRTA2	1	.	.	.	.
DNAH10	1	.	Y	.	.
DNAH12	2	.	.	.	.
DNAH2	1	.	Y	.	.
DNAH8	1	.	.	.	.
DNAH9	5	.	.	.	.
DOCK7	1	.	.	.	.
DOK3	1	.	.	.	.
DPH1	1	.	.	.	.
DRD3	1	.	.	.	.
DRD4	3	.	.	.	.
DTX3L	1	.	.	.	Y
DUSP13	1	.	.	.	.
DUXB	1	.	.	.	.
DYNAP	1	.	.	.	.
DYTN	1	.	.	.	.
DZANK1	1	.	Y	.	.
ECT2	1	.	Y	.	.
ECT2L	1	.	.	.	.
EFCAB13	1	.	.	.	.
EFCAB6	1	.	.	.	.
EIF2AK3	1	.	.	Y	.
EIF3J	1	.	.	.	.
EMC10	1	.	.	.	.
EME2	1	.	.	.	.
EMID1	1	.	Y	.	.
ENOSF1	1	.	.	.	.
ENOX1	1	.	.	.	.
ENPEP	1	.	.	.	.
ENPP7	1	.	.	.	.
EP400	3	.	Y	.	.
EPB41L4A	3	.	.	.	.
EPHB6	4	.	.	.	.
EPM2A	1	.	.	.	.
EPPK1	3	.	.	.	.
EPSTI1	2	.	.	.	.
ERCC3	1	.	.	Y	.
ERCC6L2	1	.	.	Y	.
ERP29	1	.	.	.	.
ERV3-1-ZNF117	2	.	.	.	.
ERVV-2	1	.	.	.	.
ETFA	1	.	.	.	.
EVC2	1	.	.	Y	.
EVI2A	1	.	.	.	.
EXD1	1	.	Y	.	.
F11	1	.	.	Y	.
F5	1	.	.	Y	.
F7	1	.	.	Y	.
FAM110C	1	.	.	.	.
FAM111A	3	.	.	Y	.
FAM120AOS	1	.	.	.	.
FAM124B	1	.	.	.	.
FAM149B1	1	.	.	.	.
FAM151A	1	.	.	.	.
FAM160B2	1	.	.	.	.
FAM166A	1	.	.	.	.
FAM166B	7	.	.	.	.
FAM171B	7	.	.	.	.
FAM174A	1	.	.	.	.
FAM174B	2	.	.	.	.
FAM186B	1	.	.	.	.
FAM71D	1	.	Y	.	.
FAM71E2	1	.	.	.	.
FAM83D	1	.	.	.	.
FAM83G	1	.	.	.	.
FAM98C	2	.	.	.	.
FDFT1	1	.	Y	.	.
FDXR	1	.	.	.	.
FER1L5	1	.	.	.	.
FERD3L	1	.	.	.	.
FFAR3	1	.	.	.	.
FGFRL1	1	.	Y	.	.
FGGY	1	.	.	.	.
FGL1	1	.	.	.	.
FKBP15	1	.	.	.	.
FLCN	1	Y	Y	.	.
FLG	3	.	.	.	.
FMC1-LUC7L2	1	.	.	.	.
FMN2	2	.	.	.	.
FMNL1	2	.	.	.	.
FMNL2	1	.	.	.	.
FMO2	1	.	.	.	.
FNBP4	1	.	.	.	.
FNDC1	3	.	.	.	.
FOLR3	1	.	.	.	.
FOXC1	1	.	.	.	.
FOXE1	3	.	.	.	.
FREM3	1	.	.	.	.
FRG2C	1	.	.	.	.
FRMD5	1	.	.	.	.
FRMPD2	1	.	.	.	.
FSCN2	1	.	.	.	.
GALNT12	2	.	.	.	.
GARNL3	1	.	.	.	.
GASK1B	1	.	.	.	.
GDF7	1	.	.	.	.
GDPD4	1	.	.	.	.
GET1-SH3BGR	2	.	.	.	.
GGT5	1	.	Y	.	.
GGTLC1	1	.	.	.	.
GJB4	1	.	.	.	.
GLIPR1L2	1	.	.	.	.
GLT6D1	1	.	.	.	.
GLYATL1	1	.	.	.	.
GMPPB	1	.	.	.	.
GNA14	1	.	.	Y	.
GNAL	1	.	.	.	.
GNRH2	10	.	.	.	.
GNRHR	1	.	.	.	.
GOLGA6L10	1	.	.	.	.
GOLGA6L2	4	.	.	.	.
GOLGA6L7	1	.	.	.	.
GP1BA	2	Y	Y	Y	.
GP6	4	.	Y	Y	.
GPATCH4	2	.	.	.	.
GPBAR1	3	.	Y	.	.
GPR152	1	.	.	.	.
GPR179	2	.	.	.	.
GPR50	1	.	.	.	.
GPRC6A	1	.	.	.	.
GPX1	2	.	.	Y	.
GRAMD2A	1	.	.	.	.
GRIN1	1	.	.	.	.
GRIN2C	1	.	.	.	.
GRIN3B	1	.	.	.	.
GRP	1	.	.	.	.
GRWD1	1	.	.	.	.
GSDME	1	.	.	.	.
GSKIP	1	.	.	.	.
GSTM5	1	.	.	.	.
GSTO1	1	.	.	.	.
GTF2H4	1	.	.	.	.
GUF1	2	.	.	.	.
H3-2	1	.	.	.	.
H6PD	1	.	.	.	.
HAVCR1	1	.	.	.	.
HGC6.3	1	.	.	.	.
HHIP	1	.	.	.	.
HK2	1	.	.	.	.
HLA-B	1	Y	Y	Y	.
HLA-DRB5	1	.	Y	.	.
HMBOX1	1	.	.	.	.
HMGB4	1	.	.	.	.
HOMEZ	1	.	Y	.	.
HOXB1	1	.	.	.	.
HRC	3	.	.	.	.
HRCT1	2	.	.	.	.
HRNR	1	.	.	.	.
HSD17B2	1	.	.	.	.
HSD17B8	1	.	.	.	.
HSD3B1	1	.	.	.	.
HSPBP1	2	.	.	.	.
HTR1A	1	.	.	.	.
HYI	1	.	.	.	.
IARS2	1	.	.	.	.
ICA1L	3	.	.	.	.
ICE1	1	.	.	.	.
IDI2	1	.	.	.	.
IFNK	2	Y	.	.	.
IFT80	3	.	.	.	.
IGHMBP2	1	.	.	.	.
IGSF3	4	.	.	.	.
IGSF5	1	.	.	.	.
IL17RE	1	.	.	.	.
IMMP2L	1	.	.	.	.
IMPDH1	1	.	.	.	.
IPO4	1	.	.	.	.
IQCK	1	.	.	.	.
IST1	3	.	Y	.	.
ITGA6	1	.	.	.	.
ITGA8	1	.	.	.	.
ITPR2	1	.	.	.	.
KANK3	1	.	Y	.	.
KAZN	2	.	.	.	.
KCNA7	1	.	.	.	.
KCNJ11	1	.	.	Y	.
KCNN3	6	.	.	.	.
KDM6B	4	.	Y	.	.
KIAA0040	4	.	.	.	.
KIF1A	1	.	.	.	.
KIR2DS4	1	.	.	.	.
KIR3DL1	1	.	.	.	.
KISS1R	1	.	.	.	.
KLHDC4	1	.	.	.	.
KLHDC7B	1	.	.	.	.
KLHL17	1	.	.	.	.
KLHL35	1	.	.	.	.
KLK10	1	.	.	.	.
KLK2	1	.	.	.	.
KMT2C	1	.	.	.	.
KRT10	3	.	.	.	.
KRT15	1	.	.	.	.
KRT40	1	.	.	.	.
KRTAP10-5	1	.	.	.	.
KRTAP17-1	4	.	.	.	.
KRTAP2-4	1	.	.	.	.
KRTAP29-1	1	.	.	.	.
KRTAP4-5	1	.	.	.	.
KRTAP9-1	2	.	.	.	.
KRTAP9-4	1	.	.	.	.
KYAT1	1	.	.	.	.
L1TD1	1	.	.	.	.
LAD1	1	.	.	.	.
LATS2	3	.	.	.	.
LCE3E	1	.	.	.	.
LCE4A	1	.	.	.	.
LCE6A	1	.	.	.	.
LDLRAD2	2	.	.	.	.
LENG9	2	.	.	.	.
LFNG	21	Y	.	.	Y
LIF	1	Y	.	.	.
LILRA6	1	.	.	.	.
LIMCH1	1	.	.	.	.
LMLN2	1	.	.	.	.
LMTK3	1	.	.	.	.
LOC100133315	1	.	.	.	.
LOC283710	1	.	.	.	.
LOC389199	3	.	.	.	.
LOC400499	1	.	.	.	.
LOC441155	1	.	.	.	.
LPA	1	.	.	.	.
LPXN	1	.	.	.	.
LRRC17	1	Y	.	.	.
LRRC19	1	.	.	.	.
LRRC40	1	.	.	.	.
LRRC56	1	.	.	.	.
LRRC71	1	.	Y	.	.
LRRC8E	1	.	.	.	.
LRRD1	2	.	Y	.	.
LRWD1	1	.	.	.	.
LSR	1	.	.	.	.
LTBP3	1	.	.	.	.
LTF	2	Y	.	.	.
LTK	2	.	.	.	.
LUC7L2	1	.	.	.	.
LY6D	1	Y	.	.	.
LYPD3	1	.	.	.	.
LYST	1	.	.	Y	.
M6PR	1	.	.	.	.
MADD	1	.	.	Y	.
MAFA	1	.	.	.	.
MAGEC1	4	.	.	.	.
MAGEF1	4	.	.	.	.
MAGI1	2	.	.	.	.
MAMDC4	2	.	.	.	.
MAML3	1	.	.	.	.
MAP3K1	1	.	.	.	.
MAP3K15	1	.	.	.	.
MAP3K5	1	.	Y	.	.
MAP9	1	.	.	.	.
MATK	1	.	.	.	.
MAU2	1	.	Y	.	.
MBD2	2	.	Y	.	.
MCHR1	1	.	.	.	.
MCMBP	1	.	.	.	.
ME1	3	.	.	.	.
MED15	1	.	.	.	.
MEF2A	5	.	.	.	.
MEGF9	5	.	Y	.	.
MEI1	1	.	.	.	.
MEIOSIN	3	.	.	.	.
MEOX2	2	.	.	.	.
MESP2	1	.	.	.	.
MEX3C	4	.	.	.	.
MFSD4A	1	.	.	.	.
MFSD9	1	.	.	.	.
MICA	2	.	Y	.	.
MICALL2	1	.	.	.	.
MMACHC	1	.	.	Y	.
MMP24	3	.	.	.	.
MN1	4	.	Y	.	.
MPEG1	1	.	.	.	.
MPHOSPH10	1	.	.	.	.
MPO	1	.	Y	Y	.
MPRIP	1	.	Y	.	.
MPZL2	1	.	Y	.	.
MRC2	1	.	.	.	.
MROH2A	1	.	.	.	.
MRPL32	1	.	.	.	.
MRPS18C	1	.	.	.	.
MRPS28	1	.	.	.	.
MRPS34	3	.	.	.	.
MRTFA	2	.	.	Y	.
MS4A14	1	.	.	.	.
MS4A18	1	.	.	.	.
MSH6	1	.	.	Y	.
MTERF1	1	.	.	.	.
MTMR9	1	.	.	.	.
MUC16	1	.	.	.	.
MUC21	2	.	.	.	.
MUC3A	1	.	.	.	.
MUC4	10	.	.	.	.
MUC5AC	2	.	.	.	.
MYBPC2	1	.	.	.	.
MYH13	1	.	.	.	.
MYH15	1	.	.	.	.
MYH7B	1	.	.	.	.
MYO18A	1	.	.	.	.
MYO5B	1	.	.	.	.
NAA16	1	.	.	.	.
NAA38	1	.	.	.	.
NAALADL1	1	.	.	.	.
NACC2	2	.	.	.	.
NADK	5	.	Y	.	.
NBPF11	1	.	.	.	.
NBPF12	1	.	.	.	.
NBPF26	1	.	.	.	.
NBPF3	1	.	.	.	.
NCCRP1	1	.	.	.	.
NCKIPSD	1	.	.	.	.
NCOA4	1	.	.	.	.
NCOR2	12	.	Y	.	Y
NDE1	1	.	.	Y	.
NDUFV3	1	.	.	.	.
NEB	1	.	Y	.	.
NECTIN1	1	.	.	.	.
NELL1	1	.	.	.	.
NIN	1	.	.	.	.
NINL	2	.	.	.	.
NKAP	1	Y	.	.	.
NME4	1	.	.	.	.
NME7	1	.	.	.	.
NOP9	11	.	.	.	.
NOX4	1	.	.	.	.
NPHS2	1	.	.	.	.
NR1H2	3	.	.	.	.
NRAP	1	.	.	.	.
NRG2	1	.	.	.	.
NSUN4	1	.	.	.	.
NT5DC2	1	.	Y	.	.
NUDT6	1	.	.	.	.
NUGGC	1	.	.	.	.
NUTM2F	1	.	.	.	.
NXPE3	1	.	.	.	.
OAS1	1	.	.	Y	.
OCSTAMP	1	Y	.	.	.
OR10AD1	1	.	.	.	.
OR13C2	1	.	.	.	.
OR13C5	1	.	.	.	.
OR14A16	1	.	.	.	.
OR1F12	3	.	.	.	.
OR1N1	1	.	.	.	.
OR2A14	2	.	.	.	.
OR2C3	1	.	.	.	.
OR2K2	2	.	.	.	.
OR2L13	1	.	.	.	.
OR2T12	1	.	.	.	.
OR2T2	1	.	.	.	.
OR2T35	3	.	.	.	.
OR2T4	1	.	.	.	.
OR2T7	5	.	.	.	.
OR4E1	8	.	.	.	.
OR4F15	1	.	.	.	.
OR4L1	1	.	.	.	.
OR4X1	2	.	.	.	.
OR51B5	1	.	.	.	.
OR51I2	1	.	.	.	.
OR51J1	8	.	.	.	.
OR52D1	6	.	.	.	.
OR5H15	1	.	.	.	.
OR5H6	3	.	.	.	.
OR5M1	1	.	.	.	.
OR5M9	1	.	.	.	.
OR6X1	1	.	.	.	.
OR7C1	1	.	.	.	.
OR7C2	1	.	.	.	.
OR7G1	1	.	.	.	.
OR7G3	15	.	.	.	.
OR8I2	1	.	.	.	.
OR8J1	1	.	.	.	.
ORAI1	1	.	.	Y	.
ORC3	1	.	.	.	.
OTUB2	2	.	.	.	.
OXA1L	1	.	.	.	.
PABPC1	1	.	Y	.	.
PALB2	1	.	.	Y	.
PALM2AKAP2	1	.	.	.	.
PAX6	1	.	.	.	.
PCARE	1	.	.	.	.
PCDHA10	2	.	.	.	.
PDE4DIP	1	.	.	.	.
PDLIM5	1	.	.	.	.
PHETA1	1	.	.	.	.
PHETA2	1	.	.	.	.
PHKG2	1	.	.	Y	.
PIAS2	1	.	.	.	.
PIEZO1	3	.	Y	Y	.
PIPOX	1	.	.	.	.
PITRM1	6	.	.	.	.
PKD1L3	2	.	Y	.	.
PKDREJ	1	.	.	.	.
PKHD1	1	.	Y	Y	.
PKHD1L1	2	.	.	.	.
PLA2G4C	1	.	.	.	.
PLB1	1	.	.	.	.
PLEKHG1	1	.	Y	.	.
PLPP2	1	.	.	.	.
PMEL	1	.	.	.	.
PNMA8B	1	.	.	.	.
PODXL	1	.	.	.	.
POLD4	1	.	.	.	.
POLR1F	1	.	.	.	.
POMGNT2	1	.	.	.	.
POMZP3	2	.	.	.	.
PON1	1	.	.	.	.
POTEA	1	.	.	.	.
POTEH	2	.	.	.	.
PPEF2	1	.	.	.	.
PPM1E	1	.	.	.	.
PPP1R3D	8	.	.	.	.
PRAG1	10	.	.	.	.
PRAMEF13	1	.	.	.	.
PRAMEF27	1	.	.	.	.
PRAMEF33	1	.	.	.	.
PRB4	1	.	.	.	.
PRDM12	2	.	.	.	.
PRDM13	1	.	.	.	.
PRELID2	1	.	.	.	.
PRKCSH	2	.	.	Y	.
PRPSAP1	1	.	Y	.	.
PRR25	1	.	.	.	.
PRR7	1	Y	.	.	.
PRRT2	1	.	.	.	.
PRRT4	1	.	.	.	.
PRSS3	1	.	.	.	.
PRSS48	14	.	.	.	.
PRTFDC1	1	.	Y	.	.
PRUNE2	6	.	.	.	.
PSG11	1	.	.	.	.
PSMC3IP	2	.	.	.	.
PSMF1	1	.	.	.	.
PTEN	1	.	Y	Y	.
PTPN18	1	.	.	.	.
PTPRZ1	1	Y	.	.	.
PUS7	1	.	.	.	.
PUSL1	1	.	.	.	.
RAB11FIP5	1	.	.	.	.
RAB44	1	.	.	.	.
RAB6A	1	.	.	.	.
RABGAP1L	1	.	.	.	.
RAD51AP2	1	.	.	.	.
RAI1	2	.	.	.	.
RAMP1	2	.	.	.	.
RAPH1	1	.	Y	.	.
RASL10A	3	.	.	.	.
RB1CC1	1	.	.	.	.
RBBP8	1	.	.	.	.
RBFA	1	.	.	.	.
RBKS	1	.	.	.	.
RBM25	1	.	.	.	.
RBMX	1	.	.	.	.
RBMXL3	3	.	.	.	.
RECQL5	1	.	.	.	.
RESP18	1	.	.	.	.
RETNLB	6	.	.	.	.
RETSAT	1	.	.	.	.
RFTN2	1	.	Y	.	.
RGL3	1	.	Y	.	.
RGPD4	1	.	.	.	.
RHD	1	.	.	Y	.
RHOA	1	Y	.	.	.
RIOK1	1	.	.	.	.
RNASE8	1	.	.	.	.
RNF113B	1	.	.	.	.
RNF175	1	.	.	.	.
RNF180	2	.	.	.	.
RNF183	1	.	.	.	.
RNF212	1	.	.	.	.
RNF44	1	.	.	.	.
RNPEP	1	.	.	.	.
ROBO3	1	.	.	.	.
ROCK1	1	.	.	.	.
RPA2	1	.	.	.	.
RPL29	1	.	.	.	.
RPL3L	1	.	Y	Y	.
RRAS	1	Y	.	Y	.
RRP36	1	.	.	.	.
RTL1	2	.	.	.	.
RWDD2A	1	.	.	.	.
RYR3	1	.	.	.	.
S100Z	1	.	.	.	.
SAMD10	1	.	.	.	.
SAMD11	1	.	.	.	.
SAMD4A	1	.	.	.	.
SAMHD1	1	.	.	Y	.
SAXO1	1	.	.	.	.
SBK2	1	.	.	.	.
SCAF1	3	.	.	.	.
SCIN	1	Y	.	.	.
SCN11A	1	.	.	Y	.
SCRN3	1	.	.	.	.
SCT	3	.	.	.	.
SDHA	1	.	.	Y	.
SEPTIN4	1	.	Y	.	.
SERINC2	3	.	.	.	.
SERPINB11	1	.	.	.	.
SETBP1	3	.	Y	Y	.
SETD6	1	.	.	.	.
SGSH	1	.	.	.	.
SH3BGR	2	.	.	.	.
SHISA4	1	.	.	.	.
SHISAL2B	1	.	.	.	.
SHKBP1	1	.	Y	.	.
SHQ1	2	.	.	.	.
SHROOM4	2	.	.	.	.
SIGLEC12	1	.	.	.	.
SIGLEC9	1	.	.	.	.
SIMC1	1	.	.	.	.
SKIDA1	1	.	.	.	.
SLAIN1	1	.	.	.	.
SLC10A4	1	.	.	.	.
SLC12A9	1	.	.	.	.
SLC17A4	1	.	.	.	.
SLC22A1	1	.	.	.	.
SLC25A25	1	.	.	.	.
SLC27A5	1	.	Y	.	.
SLC29A4	1	.	.	.	.
SLC35G5	1	.	.	.	.
SLC38A10	2	.	.	.	.
SLC41A1	1	.	.	.	.
SLC44A4	1	.	.	.	.
SLC4A8	1	.	.	.	.
SLC6A18	2	.	.	.	.
SLC9C1	1	.	.	.	.
SLCO1A2	1	.	.	.	.
SLTM	1	.	.	.	.
SMC4	1	.	.	.	.
SMO	1	.	.	Y	.
SMPD1	1	.	.	Y	.
SNX27	1	.	.	.	.
SON	2	.	.	Y	.
SP4	1	.	.	.	.
SP9	1	.	.	.	.
SPAG11A	1	.	.	.	.
SPAG11B	1	.	.	.	.
SPATA1	1	.	.	.	.
SPATA31A6	2	.	.	.	.
SPATA4	1	.	.	.	.
SPDYE21	4	.	.	.	.
SPG11	1	.	.	.	.
SPIRE2	1	.	Y	.	.
SPTBN5	1	.	.	.	.
SRP68	1	.	.	Y	.
SRRD	3	.	.	.	.
SST	1	.	.	.	.
STC1	1	.	.	.	.
STK39	3	.	.	.	.
STRC	1	.	.	.	.
STRIP2	1	.	.	.	.
SULT1C3	2	.	.	.	.
SYNE4	1	.	.	.	.
SYNJ2	1	.	.	.	.
SYT14	1	.	.	.	.
SYTL1	1	.	.	.	.
SYTL2	1	.	.	.	.
TACC1	1	.	.	.	.
TAF3	1	.	Y	.	.
TAF4	3	.	Y	.	.
TAS2R40	1	.	.	.	.
TAS2R8	1	.	.	.	.
TBC1D17	1	.	.	.	.
TBC1D3D	1	.	.	.	.
TBC1D3G	1	.	.	.	.
TBC1D3H	1	.	.	.	.
TBC1D3I	1	.	.	.	.
TBC1D3J	1	.	.	.	.
TBC1D9B	1	.	.	.	.
TBP	7	.	.	.	.
TCF19	1	.	.	.	.
TDRP	2	.	.	.	.
TERF2	1	.	.	.	.
TEX53	1	.	.	.	.
TEX55	1	.	.	.	.
TGM4	2	.	.	.	.
THY1	1	.	.	.	.
TIMP2	1	.	.	.	.
TKTL2	1	.	.	.	.
TLE2	1	.	.	.	.
TM7SF2	1	.	.	.	.
TMCO4	1	.	.	.	.
TMEM144	1	.	.	.	.
TMEM191B	2	.	.	.	.
TMEM207	1	.	.	.	.
TMEM223	1	.	.	.	.
TMEM25	1	.	.	.	.
TMEM254	2	.	.	.	.
TMEM64	1	Y	.	.	.
TMIE	2	.	.	.	.
TMPRSS6	1	.	Y	Y	.
TNFRSF13B	1	Y	Y	Y	.
TNS4	1	.	.	.	.
TPD52	1	Y	.	.	.
TPPP2	1	.	.	.	.
TPRN	1	.	.	.	.
TPTE2	1	.	.	.	.
TRAK1	6	.	.	.	.
TRDN	1	.	.	.	.
TRHDE	1	.	.	.	.
TRIM31	1	.	Y	.	.
TRIM48	1	.	.	.	.
TRIM51	1	.	.	.	.
TRIM54	1	.	Y	.	.
TRIM58	1	.	Y	.	.
TRIM62	1	.	.	.	.
TRPA1	1	.	.	.	.
TRPV3	1	.	.	.	.
TSEN54	1	.	.	.	.
TSPAN1	1	.	.	.	.
TSPAN10	3	.	.	.	.
TTC21B	2	.	.	.	.
TTC3	1	.	.	.	.
TTLL3	1	.	.	.	.
TTLL6	1	.	.	.	.
TTN	1	.	.	Y	.
TUBAL3	1	.	.	.	.
TUBB8B	2	.	.	.	.
TUBGCP5	1	.	.	.	.
TUFT1	1	.	.	.	.
UBA7	1	.	.	.	.
UBXN11	2	.	.	.	.
UGT1A5	1	.	.	.	.
ULK4	1	.	Y	.	.
UNC80	1	.	.	.	.
UPK3B	1	.	.	.	.
UQCC3	1	.	.	.	.
URB1	1	.	.	.	.
USP17L1	1	.	.	.	.
USP17L3	1	.	.	.	.
USP36	3	.	.	.	.
USP49	4	.	Y	.	.
USP5	1	.	.	.	.
VARS2	1	.	.	.	.
VOPP1	1	.	.	.	.
VPS41	1	.	.	.	.
VSIG10	2	.	.	.	.
VWA7	6	.	.	.	.
WASHC2A	1	.	.	.	.
WDR3	1	.	.	.	.
WDR4	1	.	.	.	.
WDR64	1	.	.	.	.
WFDC11	1	.	.	.	.
WHRN	1	.	.	.	.
WNT10A	1	.	.	.	.
WNT16	1	.	.	.	.
WRAP53	1	.	.	Y	.
WRNIP1	1	.	.	.	.
XRCC2	1	.	.	Y	.
XYLB	1	.	.	.	.
YIF1A	2	.	.	.	.
ZAN	3	.	Y	.	.
ZC3H3	5	.	.	.	.
ZC3HC1	1	.	Y	.	.
ZDHHC11	1	.	.	.	.
ZFHX3	3	.	.	.	.
ZFYVE19	11	.	.	.	.
ZG16	1	.	.	.	.
ZIM3	1	.	.	.	.
ZMIZ1	1	Y	.	.	.
ZNF100	1	.	.	.	.
ZNF117	2	.	.	.	.
ZNF134	2	.	.	.	.
ZNF140	1	.	.	.	.
ZNF180	1	.	.	.	.
ZNF215	1	.	.	.	.
ZNF223	2	.	.	.	.
ZNF257	1	.	.	.	.
ZNF268	1	.	.	.	.
ZNF28	1	.	.	.	.
ZNF283	2	.	.	.	.
ZNF3	3	.	.	.	.
ZNF302	5	.	.	.	.
ZNF337	1	.	.	.	.
ZNF383	1	.	.	.	.
ZNF385C	1	.	Y	.	.
ZNF391	1	.	.	.	.
ZNF417	1	.	.	.	.
ZNF433	1	.	.	.	.
ZNF438	1	.	.	.	.
ZNF442	1	.	.	.	.
ZNF467	1	.	.	.	.
ZNF480	1	.	.	.	.
ZNF540	1	.	.	.	.
ZNF560	2	.	.	.	.
ZNF598	1	.	.	.	.
ZNF599	1	.	.	.	.
ZNF621	1	.	.	.	.
ZNF623	2	.	.	.	.
ZNF695	1	.	.	.	.
ZNF71	1	.	.	.	.
ZNF717	1	.	.	.	.
ZNF74	1	.	.	.	.
ZNF772	2	.	.	.	.
ZNF776	1	.	.	.	.
ZNF778	1	.	.	.	.
ZNF813	1	.	.	.	.
ZNF816	1	.	.	.	.
ZNF845	1	.	.	.	.
ZNF853	1	.	Y	.	.
ZNF90	2	.	.	.	.
ZRSR2	1	.	.	.	.
ZSWIM6	3	.	.	.	.
ZSWIM7	1	.	.	.	.
ZXDA	1	.	.	.	.
Note: GWAS results were taken from [31,32].

## Sheet: Table S5
Table S5. Gene annotations for the entire gene set with rare HI variants identified by whole-exome sequencing in the 77-patient sample with COVID-19.
Gene	Rare HI variants, #	GO (hemopoiesis, erythrocyte, leukocyte, and platelet )	GWAS (Blood cell-related phenotypes)	HPO (abnormalities of blood and blood-forming tissues, abnormal red cell morphology and abnormal red cell physiology, abnormal leukocyte morphology, abnormal leukocyte count, and abnormality of thrombocytes)	KEGG (hsa04330 Notch signaling pathway)
A1BG	1	.	.	.	.
A2ML1	1	.	.	.	.
A3GALT2	2	.	.	.	.
AASDH	1	.	.	.	.
ABCA13	3	.	.	.	.
ABCA5	1	.	.	.	.
ABCA8	1	.	.	.	.
ABCA9	2	.	.	.	.
ABCB10	1	Y	.	.	.
ABCB11	1	.	Y	.	.
ABCB8	1	.	.	.	.
ABCC4	1	.	.	.	.
ABCD1	1	.	.	.	.
ABCD2	1	.	.	.	.
ABCG1	1	.	.	.	.
ABHD11	1	.	.	.	.
ABHD16B	1	.	.	.	.
ABI1	1	Y	.	.	.
ACE	1	Y	.	.	.
ACE2	1	.	.	.	.
ACMSD	1	.	Y	.	.
ACOX2	1	.	.	.	.
ACP2	1	.	.	.	.
ACSL1	1	.	.	.	.
ACSM6	1	.	.	.	.
ACTR5	1	.	.	.	.
ACTRT1	2	.	.	.	.
ADAD2	1	.	.	.	.
ADAM19	1	.	.	.	.
ADAM23	1	.	.	.	.
ADAM29	4	.	.	.	.
ADAM8	3	Y	.	.	.
ADAMTS14	1	.	.	.	.
ADAMTS17	2	.	.	.	.
ADAMTS19	1	.	.	.	.
ADAMTS7	1	.	.	.	.
ADAMTS8	1	.	.	.	.
ADAMTS9	1	.	.	.	.
ADAMTSL3	2	.	.	.	.
ADAMTSL5	1	.	.	.	.
ADARB1	1	.	.	.	.
ADAT3	1	.	.	.	.
ADCK2	1	.	.	.	.
ADCY10	1	.	.	.	.
ADCY4	1	.	.	.	.
ADCY5	1	.	Y	.	.
ADD3	1	.	.	.	.
ADGRA3	1	.	.	.	.
ADGRB1	1	.	.	.	.
ADGRG4	3	.	.	.	.
ADGRG6	1	.	.	.	.
ADGRV1	1	.	.	.	.
ADRA2A	1	.	.	.	.
AFDN	1	.	.	.	.
AGBL2	1	.	.	.	.
AGBL5	1	.	.	.	.
AGFG1	1	.	.	.	.
AGMO	1	.	.	.	.
AGPAT4	1	.	.	.	.
AGPAT5	1	Y	.	.	.
AHNAK2	3	.	.	.	.
AIFM3	1	.	.	.	.
AIP	1	.	Y	Y	.
AK2	1	.	.	Y	.
AKNAD1	1	.	.	.	.
AKR1C4	1	.	Y	.	.
ALDH1A3	1	.	.	.	.
ALDH3A1	1	.	.	.	.
ALDH3A2	1	.	.	.	.
ALDH3B1	1	.	.	.	.
ALG2	1	.	.	Y	.
ALG5	2	.	.	.	.
ALMS1	1	.	.	Y	.
ALOX15	1	.	Y	.	.
ALOX15B	1	.	.	.	.
ALPK1	1	.	.	Y	.
ALPK3	3	.	.	.	.
ALS2	2	.	.	.	.
ALS2CR11	1	.	Y	.	.
AMH	3	.	.	.	.
AMIGO3	1	.	.	.	.
AMN	1	.	.	Y	.
ANAPC11	1	.	.	.	.
ANGEL1	1	.	.	.	.
ANGPT4	1	.	.	.	.
ANGPTL8	1	.	.	.	.
ANKAR	1	.	.	.	.
ANKLE1	1	.	.	.	.
ANKMY1	1	.	.	.	.
ANKRD12	1	.	Y	.	.
ANKRD16	1	.	.	.	.
ANKRD18A	1	.	.	.	.
ANKRD20A4	1	.	.	.	.
ANKRD24	1	.	.	.	.
ANKRD36	2	.	.	.	.
ANKRD53	2	.	.	.	.
ANKRD9	1	.	.	.	.
ANO9	1	.	.	.	.
ANPEP	2	.	.	.	.
ANXA10	1	.	.	.	.
AP1AR	1	.	.	.	.
AP2A1	1	.	.	.	.
AP3S1	1	.	.	.	.
APAF1	1	.	.	.	.
APC	3	.	.	Y	.
APC2	1	.	.	Y	.
APLP1	1	.	.	.	.
APOA1	1	.	.	.	.
APOA4	1	.	.	.	.
APOBEC3H	1	.	.	.	.
AREG	1	.	.	.	.
ARFIP2	1	.	.	.	.
ARHGAP21	1	.	Y	.	.
ARHGAP44	1	.	.	.	.
ARHGDIA	1	.	.	.	.
ARHGEF18	1	.	.	.	.
ARHGEF28	1	.	Y	.	.
ARHGEF40	1	.	Y	.	.
ARID1A	1	Y	.	.	.
ARID1B	2	Y	Y	.	.
ARID3A	2	.	Y	.	.
ARID3B	1	.	.	.	.
ARID3C	1	.	.	.	.
ARID4B	1	.	.	.	.
ARL6IP4	1	.	.	.	.
ARMC10	1	.	.	.	.
ARMCX4	1	.	.	.	.
ARPC4-TTLL3	1	.	.	.	.
ARX	1	.	.	.	.
ASAP3	1	.	.	.	.
ASB17	1	.	.	.	.
ASB18	1	.	.	.	.
ASH1L	2	.	Y	.	.
ASPM	1	.	.	.	.
ASTE1	1	.	.	.	.
ASXL1	1	Y	Y	Y	.
ATAD2B	1	.	Y	.	.
ATG16L2	1	.	.	.	.
ATG4C	1	.	.	.	.
ATG9B	3	.	.	.	.
ATL3	2	.	.	.	.
ATMIN	1	.	Y	.	.
ATP10A	1	.	.	.	.
ATP1B4	1	.	.	.	.
ATP5C1	1	.	.	.	.
ATP5SL	1	.	.	.	.
ATP6V1C2	1	.	.	.	.
ATP7A	1	Y	.	Y	.
ATP8B2	1	.	.	.	.
ATP8B4	1	.	.	.	.
ATPAF1	1	.	.	.	.
ATXN2	1	.	Y	.	.
ATXN3	9	.	.	.	.
ATXN7L1	1	.	.	.	.
ATXN7L3B	1	.	.	.	.
AXL	1	Y	Y	.	.
BAIAP2L2	1	.	.	.	.
BANK1	1	.	.	Y	.
BAZ2B	1	.	.	.	.
BCL2	1	Y	Y	Y	.
BCL2L15	1	.	.	.	.
BCORL1	1	.	Y	.	.
BICC1	1	.	Y	.	.
BIRC8	1	.	.	.	.
BLK	1	.	.	Y	.
BLZF1	1	.	.	.	.
BMP7	1	.	.	.	.
BOD1	2	.	.	.	.
BORCS6	1	.	.	.	.
BPIFB2	1	.	.	.	.
BPTF	1	.	.	.	.
BRAT1	1	.	.	.	.
BRCA2	1	Y	.	Y	.
BRD7	1	Y	.	.	.
BRIP1	1	.	Y	Y	.
BSN	1	.	Y	.	.
BTAF1	1	.	.	.	.
BTG4	1	.	.	.	.
C10orf105	1	.	.	.	.
C11orf86	1	.	.	.	.
C12orf4	1	.	.	.	.
C12orf56	1	.	.	.	.
C14orf28	1	.	.	.	.
C16orf87	1	.	.	.	.
C17orf74	1	.	.	.	.
C17orf80	1	.	Y	.	.
C19orf12	1	.	.	.	.
C1orf101	2	.	.	.	.
C1orf185	1	.	.	.	.
C1orf186	1	.	.	.	.
C1orf53	1	.	.	.	.
C1orf74	1	.	.	.	.
C1orf87	1	.	.	.	.
C1QBP	1	.	.	.	.
C1QC	1	Y	.	.	.
C20orf96	1	.	.	.	.
C22orf29	1	.	.	.	.
C2CD2L	1	.	.	.	.
C2CD4C	1	.	.	.	.
C2CD4D	1	.	.	.	.
C2orf54	1	.	.	.	.
C2orf57	3	.	.	.	.
C2orf61	1	.	.	.	.
C3AR1	1	.	.	.	.
C3orf62	1	.	.	.	.
C4orf46	1	.	.	.	.
C5orf34	1	.	.	.	.
C5orf42	2	.	.	.	.
C5orf45	1	.	.	.	.
C5orf51	1	.	.	.	.
C6orf1	1	.	.	.	.
C6orf118	1	.	.	.	.
C7orf26	1	.	.	.	.
C7orf50	1	.	Y	.	.
C8B	1	.	.	.	.
C8orf33	1	.	.	.	.
C9orf40	1	.	.	.	.
C9orf64	1	.	.	.	.
C9orf66	2	.	.	.	.
C9orf84	1	.	.	.	.
CA3	1	.	Y	.	.
CA5B	1	.	.	.	.
CABP1	1	.	.	.	.
CACNA1A	1	.	.	.	.
CACNA1B	1	.	.	.	.
CACNA1C	1	.	Y	.	.
CACNA1D	1	.	.	Y	.
CAGE1	1	.	.	.	.
CALHM1	1	.	.	.	.
CANT1	1	.	.	.	.
CAPN10	1	.	.	.	.
CAPN3	2	.	.	Y	.
CAPN6	3	.	.	.	.
CARD19	1	.	.	.	.
CASD1	1	.	.	.	.
CASP5	1	.	.	.	.
CASZ1	1	.	Y	.	.
CATSPERG	1	.	.	.	.
CBFA2T3	1	Y	Y	.	.
CBLN3	1	.	.	.	.
CCAR1	1	.	.	.	.
CCDC114	1	.	.	.	.
CCDC121	1	.	.	.	.
CCDC129	1	.	.	.	.
CCDC136	1	.	.	.	.
CCDC146	2	.	.	.	.
CCDC15	1	.	.	.	.
CCDC150	1	.	.	.	.
CCDC153	1	.	.	.	.
CCDC168	1	.	.	.	.
CCDC171	1	.	.	.	.
CCDC173	1	.	.	.	.
CCDC175	1	.	.	.	.
CCDC178	1	.	.	.	.
CCDC18	3	.	.	.	.
CCDC34	1	.	.	.	.
CCDC42	1	.	.	.	.
CCDC60	2	.	.	.	.
CCDC63	1	.	.	.	.
CCDC66	1	.	.	.	.
CCDC85A	1	.	.	.	.
CCDC91	1	.	Y	.	.
CCNA1	1	.	.	.	.
CCNK	1	.	.	.	.
CCNO	1	.	.	Y	.
CCT6B	1	.	.	.	.
CD163L1	1	.	.	.	.
CD207	1	.	.	.	.
CD300LF	1	.	.	.	.
CD44	1	.	.	.	.
CD59	1	.	.	Y	.
CD63	1	.	.	.	.
CD8B	1	.	.	.	.
CDC25B	2	.	Y	.	.
CDCP2	1	.	.	.	.
CDH15	1	.	.	.	.
CDH6	1	.	.	.	.
CDH8	1	.	.	.	.
CDHR1	1	.	.	.	.
CDHR2	1	.	.	.	.
CDHR3	1	.	.	.	.
CDK10	1	.	.	.	.
CDK13	3	Y	.	.	.
CDK16	1	.	.	.	.
CDK2	1	.	.	.	.
CDKL2	1	.	.	.	.
CDKL3	1	.	.	.	.
CDKN2AIPNL	1	.	.	.	.
CDT1	1	.	.	.	.
CDX1	1	.	.	.	.
CEL	1	.	.	Y	.
CELSR1	2	.	.	.	.
CELSR2	1	.	Y	.	.
CELSR3	1	.	.	.	.
CENPJ	1	.	.	.	.
CEP192	2	.	.	.	.
CEP295	4	.	.	.	.
CEP89	1	.	.	.	.
CERKL	1	.	.	.	.
CES4A	1	.	.	.	.
CFAP206	2	.	.	.	.
CFAP52	1	.	.	.	.
CFAP54	2	.	.	.	.
CFAP58	1	.	.	.	.
CFAP99	1	.	.	.	.
CFTR	1	.	.	Y	.
CGB3	1	.	.	.	.
CGN	1	.	.	.	.
CGNL1	1	.	Y	.	.
CHD5	1	.	.	.	.
CHD6	1	.	.	.	.
CHIC1	1	.	.	.	.
CHN1	1	.	.	.	.
CHRDL1	1	.	.	.	.
CHRNA10	3	.	.	.	.
CHRNB3	1	.	.	.	.
CHRND	1	.	.	.	.
CHSY3	1	.	.	.	.
CIAPIN1	1	Y	.	.	.
CILP2	3	.	.	.	.
CLCA2	1	.	.	.	.
CLCC1	1	.	.	.	.
CLCN6	2	.	Y	.	.
CLCN7	1	.	.	Y	.
CLDN14	1	.	Y	.	.
CLDN19	1	.	.	.	.
CLEC1A	1	.	.	.	.
CLEC1B	1	Y	.	.	.
CLIC4	1	.	.	.	.
CLIP2	1	.	.	.	.
CLOCK	1	.	.	.	.
CLRN1	1	.	.	.	.
CLSTN2	1	.	.	.	.
CLUH	1	.	Y	.	.
CMYA5	2	.	.	.	.
CNBD1	1	.	.	.	.
CNKSR1	2	.	.	.	.
CNKSR2	1	.	.	.	.
CNKSR3	1	.	.	.	.
CNN2	2	Y	Y	.	.
CNNM1	3	.	.	.	.
CNNM4	1	.	.	.	.
CNTLN	1	.	.	.	.
CNTN5	4	.	.	.	.
CNTNAP3	1	.	.	.	.
CNTRL	1	.	.	.	.
CNTROB	1	.	.	.	.
COA3	1	.	.	.	.
COBL	1	.	.	.	.
COIL	1	.	.	.	.
COL14A1	2	.	.	Y	.
COL17A1	1	.	.	Y	.
COL18A1	1	.	.	.	.
COL20A1	2	.	.	.	.
COL22A1	1	.	.	.	.
COL24A1	1	.	.	.	.
COL4A6	1	.	.	.	.
COL5A3	3	.	.	.	.
COL7A1	1	.	.	Y	.
COL8A1	1	.	.	.	.
COL8A2	2	.	.	.	.
COLEC10	1	.	.	.	.
COMMD3	1	.	.	.	.
COMMD9	2	.	.	.	.
COPS9	1	.	.	.	.
CORO2B	1	.	.	.	.
COX19	1	.	.	.	.
CPEB2	3	.	.	.	.
CPEB4	1	.	Y	.	.
CPNE1	1	.	.	.	.
CPSF4	1	.	.	.	.
CPXM1	1	.	.	.	.
CRBN	1	.	.	.	.
CREG2	1	.	.	.	.
CRIPAK	2	.	.	.	.
CRNKL1	1	.	.	.	.
CROT	1	.	.	.	.
CRTAP	1	.	.	.	.
CRTC3	2	.	.	.	.
CRYGC	1	.	.	.	.
CSDC2	1	.	.	.	.
CSF2RB	1	.	.	.	.
CSMD2	1	.	.	.	.
CSTF1	1	.	.	.	.
CT62	1	.	.	.	.
CTDSP1	1	.	Y	.	.
CTGF	1	.	.	.	.
CTNNA3	1	.	.	.	.
CTSB	1	.	.	.	.
CTSC	1	.	.	.	.
CTSZ	1	.	Y	.	.
CTXN2	1	.	.	.	.
CUL1	1	.	Y	.	.
CUX1	1	.	Y	.	.
CXCL16	1	.	.	.	.
CXorf67	1	.	.	.	.
CYP1A2	1	.	Y	.	.
CYP1B1	1	.	.	.	.
CYP2A6	1	.	.	Y	.
CYP2C18	2	.	Y	.	.
CYP2J2	1	.	.	.	.
CYP2U1	1	.	.	.	.
CYP3A4	1	.	.	.	.
CYP4B1	1	.	.	.	.
CYS1	1	.	.	.	.
CYTL1	1	.	.	.	.
DAB2IP	2	.	.	.	.
DACT3	1	.	.	.	.
DAP	1	.	.	.	.
DAZAP1	2	.	.	.	.
DCAF8L2	1	.	.	.	.
DCBLD2	1	.	.	.	.
DCLRE1B	1	.	.	Y	.
DCXR	1	.	.	.	.
DDIT3	1	.	.	.	.
DDIT4	1	.	.	.	.
DDO	1	.	Y	.	.
DDX51	1	.	.	.	.
DDX60	1	.	.	.	.
DENND1C	1	.	.	.	.
DENND2A	1	.	.	.	.
DENND5B	2	.	.	.	.
DES	1	.	.	Y	.
DESI2	1	.	.	.	.
DEXI	1	.	.	.	.
DGAT1	1	.	.	.	.
DGKK	1	.	.	.	.
DGKZ	1	.	.	.	.
DHX37	1	.	.	.	.
DHX57	1	.	.	.	.
DHX8	1	.	.	.	.
DIDO1	2	.	Y	.	.
DISP1	2	.	.	.	.
DLD	1	.	.	Y	.
DLEC1	1	.	.	.	.
DLL3	1	.	.	.	Y
DMRT2	2	.	Y	.	.
DMXL1	1	.	Y	.	.
DNAH1	2	.	.	.	.
DNAH12	1	.	.	.	.
DNAH14	1	.	Y	.	.
DNAH2	1	.	Y	.	.
DNAH6	1	.	.	.	.
DNAH9	2	.	.	.	.
DNAJB1	1	.	.	.	.
DNAJC11	1	.	.	.	.
DNAL1	1	.	.	.	.
DNMT3A	3	.	Y	Y	.
DOCK11	1	Y	.	.	.
DOCK2	1	Y	.	Y	.
DOPEY1	1	.	.	.	.
DOPEY2	3	.	.	.	.
DPEP1	1	.	Y	.	.
DPH2	1	.	.	.	.
DPP3	1	.	.	.	.
DPP7	1	.	.	.	.
DPP8	1	.	Y	.	.
DPRX	1	.	.	.	.
DPY19L3	1	.	.	.	.
DPYD	1	.	.	.	.
DPYSL4	1	.	.	.	.
DPYSL5	1	.	.	.	.
DRGX	1	.	.	.	.
DSCAM	1	.	.	.	.
DSCAML1	1	.	.	.	.
DSG3	1	.	.	.	.
DSPP	2	.	.	.	.
DSTYK	1	.	Y	.	.
DTX3L	1	.	.	.	Y
DUS2	1	.	.	.	.
DUSP12	1	.	.	.	.
DUSP22	1	.	.	.	.
DYNC1LI2	1	.	.	.	.
DYNC2H1	1	.	.	.	.
DYRK1B	1	.	.	.	.
DYX1C1	1	.	.	.	.
EAF1	2	.	.	.	.
EBAG9	1	.	.	.	.
EBPL	1	.	.	.	.
ECE2	1	.	.	.	.
ECHDC2	1	.	.	.	.
ECHS1	1	.	.	.	.
EDC4	1	.	.	.	.
EDNRA	1	.	Y	.	.
EEF2KMT	1	.	.	.	.
EFCAB5	1	.	.	.	.
EFCAB6	2	.	.	.	.
EFCAB7	1	.	Y	.	.
EFHC1	2	.	.	.	.
EFL1	1	.	.	Y	.
EFTUD2	1	.	.	.	.
EGFR	1	.	Y	Y	.
EGR3	1	Y	.	.	.
EI24	2	.	.	.	.
EIF2A	1	.	.	.	.
EIF2B3	2	.	.	.	.
EIF3H	1	.	.	.	.
EIF3J	1	.	.	.	.
ELAC2	1	.	.	.	.
ELF4	1	.	.	Y	.
ELFN1	1	.	.	.	.
ELMOD3	1	.	.	.	.
ELP4	1	.	.	.	.
EMC1	1	.	.	.	.
EMILIN3	1	.	.	.	.
ENAH	2	.	.	.	.
ENAM	1	.	.	.	.
ENTPD4	1	.	.	.	.
EPC2	1	.	.	.	.
EPHA1	1	.	.	.	.
EPHA4	1	.	.	.	.
EPHA8	1	.	.	.	.
EPHB2	1	.	.	Y	.
EPM2A	1	.	.	.	.
EPN2	2	.	.	.	.
EPS15	1	.	.	.	.
ERCC2	1	Y	.	Y	.
ERCC4	1	.	.	Y	.
ERGIC3	1	.	.	.	.
ERICH3	1	.	.	.	.
ESRP2	1	.	.	.	.
EVI5L	1	.	.	.	.
EVPL	2	.	.	.	.
EXD3	4	.	.	.	.
EXOC3L1	1	.	.	.	.
EXOSC10	1	.	.	.	.
EXPH5	1	.	.	.	.
EYS	1	.	.	.	.
F11	1	.	.	Y	.
F2RL1	1	Y	.	.	.
FAAH2	1	.	Y	.	.
FAM104A	1	.	Y	.	.
FAM111A	1	.	.	Y	.
FAM111B	1	.	.	.	.
FAM120A	1	.	.	.	.
FAM120AOS	1	.	.	.	.
FAM122B	1	.	.	.	.
FAM129B	1	.	Y	.	.
FAM171A1	1	.	.	.	.
FAM173B	1	.	.	.	.
FAM174B	1	.	.	.	.
FAM193B	1	.	.	.	.
FAM198B	1	.	.	.	.
FAM20A	1	.	.	.	.
FAM228B	1	.	.	.	.
FAM47A	1	.	.	.	.
FAM78A	1	.	.	.	.
FAM91A1	1	.	.	.	.
FAM92B	1	.	.	.	.
FANCI	1	.	Y	Y	.
FAR1	1	.	.	.	.
FARSB	1	.	.	Y	.
FAXC	1	.	.	.	.
FBF1	1	.	.	.	.
FBRS	1	.	.	.	.
FBXL13	1	.	.	.	.
FBXL19	1	.	.	.	.
FBXL6	1	.	.	.	.
FBXO38	2	.	Y	.	.
FBXO41	1	.	.	.	.
FBXW4	1	.	.	.	.
FCGR1A	1	.	.	.	.
FCHO1	1	.	.	Y	.
FDX1	1	.	.	.	.
FER1L6	1	.	.	.	.
FEZF2	1	.	.	.	.
FFAR3	1	.	.	.	.
FGD2	1	.	.	.	.
FGFBP1	1	.	.	.	.
FGFBP3	1	.	.	.	.
FGFRL1	2	.	Y	.	.
FHOD3	2	.	.	.	.
FIG4	1	.	Y	Y	.
FIGNL1	1	.	.	.	.
FILIP1	1	.	.	.	.
FIP1L1	2	.	.	Y	.
FIZ1	1	.	.	.	.
FLG	2	.	.	.	.
FLNA	2	Y	Y	Y	.
FLNC	1	.	.	Y	.
FLVCR1	1	Y	Y	.	.
FLYWCH1	1	.	.	.	.
FNDC9	1	.	.	.	.
FOXE1	1	.	.	.	.
FOXI2	1	.	.	.	.
FOXJ2	1	.	Y	.	.
FOXK2	1	.	Y	.	.
FOXL1	2	.	.	.	.
FOXQ1	1	.	.	.	.
FRAS1	1	.	Y	.	.
FREM1	2	.	.	.	.
FREM3	1	.	.	.	.
FRK	1	.	.	.	.
FRMPD3	3	.	.	.	.
FRRS1	1	.	.	.	.
FRY	1	.	.	.	.
FSD1L	1	.	.	.	.
FSIP2	6	.	.	.	.
FUK	1	.	.	.	.
FUT10	1	Y	.	.	.
FXR2	1	.	.	.	.
FZD4	1	.	.	Y	.
G2E3	1	.	.	.	.
GABRP	1	.	.	.	.
GAL3ST3	1	.	.	.	.
GALNT11	2	.	.	.	.
GALNT5	1	.	.	.	.
GANAB	1	.	.	.	.
GAP43	1	.	.	.	.
GAREM2	4	.	.	.	.
GAS2L1	1	.	.	.	.
GBE1	1	.	.	.	.
GBF1	2	.	.	.	.
GDF1	1	.	.	.	.
GDF7	1	.	.	.	.
GDPD2	1	.	.	.	.
GEM	1	.	.	.	.
GIGYF1	1	.	.	.	.
GIGYF2	1	.	.	.	.
GIMAP7	1	.	Y	.	.
GJC2	1	.	.	.	.
GJD4	1	.	.	.	.
GLB1	1	.	.	Y	.
GLB1L3	1	.	.	.	.
GLCE	1	.	.	.	.
GLI1	1	.	.	Y	.
GLP2R	1	.	.	.	.
GLTP	1	.	Y	.	.
GLTSCR1	1	.	.	.	.
GLYATL2	2	.	.	.	.
GLYATL3	1	.	.	.	.
GMPR	1	.	Y	.	.
GMPR2	2	.	Y	.	.
GNAO1	1	.	.	.	.
GNAQ	1	.	.	Y	.
GOLGA2	2	.	.	.	.
GOLGA6L2	1	.	.	.	.
GOLGA6L6	3	.	.	.	.
GOLGB1	1	.	Y	.	.
GOT1L1	1	.	.	.	.
GP1BA	1	Y	Y	Y	.
GPAT2	1	.	.	.	.
GPBAR1	1	.	Y	.	.
GPM6B	1	.	.	.	.
GPR108	1	.	.	.	.
GPR150	1	.	.	.	.
GPR152	1	.	.	.	.
GPR153	1	.	.	.	.
GPR35	1	.	.	Y	.
GPR50	1	.	.	.	.
GPR62	1	.	.	.	.
GPR88	1	.	.	.	.
GPRIN1	1	.	.	.	.
GPRIN2	1	.	.	.	.
GRAMD3	2	.	.	.	.
GRASP	1	.	.	.	.
GRB10	1	.	Y	.	.
GRB14	1	.	.	.	.
GRHL1	1	.	.	.	.
GRHL3	2	.	.	.	.
GRID2IP	1	.	.	.	.
GRIK1	2	.	.	.	.
GRIK4	1	.	.	.	.
GRIN2D	1	.	.	.	.
GRIN3B	1	.	.	.	.
GRINA	1	.	.	.	.
GRK6	1	.	.	.	.
GRM3	1	.	.	.	.
GRM5	1	.	.	.	.
GS1-600G8.3	1	.	.	.	.
GSG2	1	.	.	.	.
GUF1	1	.	.	.	.
GXYLT1	3	.	.	.	.
GYPA	1	.	Y	.	.
H2BFWT	1	.	.	.	.
HAGHL	1	.	.	.	.
HAPLN3	1	.	.	.	.
HBEGF	1	.	.	.	.
HCAR2	1	.	Y	.	.
HDAC10	1	.	.	.	.
HDAC2	1	.	.	.	Y
HEATR3	1	Y	Y	Y	.
HEATR4	2	.	.	.	.
HEATR5B	1	.	.	.	.
HELLS	1	.	Y	Y	.
HELZ2	1	.	Y	.	.
HERC1	1	.	.	.	.
HHATL	1	.	.	.	.
HIC2	1	.	.	.	.
HIRIP3	1	.	.	.	.
HIST1H1C	1	.	Y	.	.
HIST1H2AH	1	.	.	.	.
HIST1H2BG	1	.	.	.	.
HIST1H4E	1	.	.	.	.
HIVEP1	1	.	Y	.	.
HIVEP3	1	.	.	.	.
HK3	1	.	.	.	.
HLTF	2	.	.	.	.
HMG20B	1	.	.	.	.
HMGCS1	3	.	.	.	.
HMGXB3	1	.	.	.	.
HMGXB4	5	.	.	.	.
HN1	1	.	.	.	.
HNRNPH1	1	.	.	.	.
HNRNPM	1	.	.	.	.
HOOK2	1	.	Y	.	.
HOOK3	1	.	.	.	.
HORMAD2	1	.	Y	.	.
HOXA13	1	.	.	.	.
HOXA4	1	.	.	.	.
HOXB7	1	Y	.	.	.
HOXC10	1	.	.	.	.
HR	1	.	.	.	.
HRG	1	.	.	Y	.
HRK	1	.	.	.	.
HRNR	3	.	.	.	.
HS3ST5	2	.	.	.	.
HS6ST1	1	.	.	.	.
HS6ST2	2	.	.	.	.
HSD17B13	1	.	.	.	.
HSD17B14	1	.	.	.	.
HSD3B1	1	.	.	.	.
HSF2	1	.	Y	.	.
HSPA2	1	.	.	.	.
HSPA4	1	.	Y	.	.
HSPA6	1	.	.	.	.
HTR3B	1	.	.	.	.
HTRA3	1	.	.	.	.
HYAL4	1	.	.	.	.
ICAM5	1	.	.	.	.
IFI16	1	Y	.	.	.
IFNL3	1	.	.	.	.
IFT27	1	.	.	.	.
IGDCC4	1	.	Y	.	.
IGFBPL1	1	.	.	.	.
IGSF11	2	.	.	.	.
IKBKB	1	.	.	Y	.
IL18R1	1	Y	Y	.	.
IL27RA	1	.	.	.	.
IL37	1	.	.	Y	.
IMP3	1	.	.	.	.
INO80E	2	.	.	.	.
INPP5F	1	.	.	.	.
INPPL1	1	.	.	.	.
INTS7	1	.	.	.	.
INVS	1	.	.	.	.
IPO7	1	.	.	.	.
IPP	1	.	.	.	.
IQCH	2	.	.	.	.
IQCJ-SCHIP1	2	.	Y	.	.
IRF2BPL	2	.	.	.	.
IRX4	1	.	.	.	.
ISLR	1	.	.	.	.
ISM1	1	.	.	.	.
ISYNA1	1	.	.	.	.
ITGA1	1	.	Y	.	.
ITGA10	2	.	.	.	.
ITGA5	1	.	.	.	.
ITPR2	2	.	.	.	.
ITPRIPL1	1	.	.	.	.
ITSN1	1	.	Y	.	.
IVL	1	.	.	.	.
JADE3	1	.	.	.	.
JAK2	1	Y	Y	Y	.
JAKMIP2	1	.	.	.	.
JARID2	1	.	.	.	.
KALRN	2	.	Y	.	.
KANK2	1	.	Y	.	.
KAT2A	1	Y	Y	.	Y
KCNA7	1	.	.	.	.
KCNAB3	1	.	.	.	.
KCNC3	1	.	.	.	.
KCNE1	1	.	.	Y	.
KCNH4	1	.	.	.	.
KCNMA1	1	.	.	.	.
KCNMB2	1	.	.	.	.
KCNQ3	1	.	.	.	.
KCNU1	1	.	.	.	.
KCTD12	1	.	.	.	.
KCTD3	1	.	.	.	.
KDELR3	1	.	.	.	.
KDM1A	1	.	.	Y	.
KDM3B	1	.	.	.	.
KDM4C	1	.	Y	.	.
KDM4E	1	.	.	.	.
KDSR	1	.	.	.	.
KHDRBS1	2	.	.	.	.
KIAA1109	1	.	Y	.	.
KIAA1210	2	.	.	.	.
KIAA1468	1	.	.	.	.
KIAA1522	1	.	.	.	.
KIAA1683	1	.	.	.	.
KIAA1755	2	.	.	.	.
KIAA2012	2	.	.	.	.
KIAA2013	1	.	.	.	.
KIF14	1	.	.	.	.
KIF15	1	.	.	Y	.
KIF1C	1	.	Y	.	.
KIF21B	1	.	.	.	.
KIF5A	2	.	.	.	.
KIF9	1	.	.	.	.
KIRREL	1	.	.	.	.
KISS1R	1	.	.	.	.
KL	1	.	.	.	.
KLF5	1	.	.	.	.
KLHDC9	1	.	.	.	.
KLHL15	1	.	.	.	.
KLHL21	1	.	.	.	.
KLHL5	1	.	.	.	.
KLKB1	1	.	.	Y	.
KMT2A	1	Y	.	.	.
KMT2B	2	.	.	.	.
KMT2C	1	.	.	.	.
KMT5A	1	.	.	.	.
KNDC1	1	.	.	.	.
KNL1	1	.	.	.	.
KNOP1	1	.	.	.	.
KRBA2	1	.	.	.	.
KREMEN2	1	.	.	.	.
KRT19	1	.	.	.	.
KRT24	1	.	.	.	.
KRT36	1	.	.	.	.
KRT38	1	.	.	.	.
KRT7	1	.	.	.	.
KRTAP10-2	2	.	.	.	.
KRTAP10-3	1	.	.	.	.
KRTAP15-1	1	.	.	.	.
KRTAP9-1	1	.	.	.	.
KTN1	1	.	.	.	.
LAMB4	1	.	.	.	.
LARP7	1	.	.	.	.
LAS1L	1	.	.	.	.
LATS2	1	.	.	.	.
LCE5A	1	.	.	.	.
LCN12	1	.	.	.	.
LCP2	1	.	.	Y	.
LCT	1	.	.	.	.
LDHAL6B	1	.	.	.	.
LDHD	1	.	.	.	.
LDLRAD1	1	.	.	.	.
LGR4	1	.	.	.	.
LIMA1	1	.	.	.	.
LINGO3	2	.	.	.	.
LIPE	2	.	.	.	.
LIPJ	1	.	.	.	.
LIPT2	1	.	.	.	.
LKAAEAR1	1	.	.	.	.
LLGL2	1	.	.	.	.
LMAN1L	1	.	.	.	.
LMCD1	1	.	.	.	.
LMF1	1	.	Y	.	.
LMF2	1	.	.	.	.
LMTK2	3	.	.	.	.
LMTK3	1	.	.	.	.
LONRF3	1	.	.	.	.
LOXL3	2	Y	.	.	.
LPA	1	.	.	.	.
LRGUK	1	.	.	.	.
LRP1	1	.	.	.	.
LRP10	1	.	.	.	.
LRP11	1	.	.	.	.
LRP2BP	1	.	.	.	.
LRP8	1	.	.	.	.
LRRC17	1	Y	.	.	.
LRRC19	2	.	.	.	.
LRRC2	1	.	.	.	.
LRRC52	1	.	.	.	.
LRRC7	1	.	.	.	.
LRRC74B	1	.	.	.	.
LRRFIP2	1	.	.	.	.
LRRN2	1	.	.	.	.
LRRTM3	1	.	.	.	.
LSG1	1	.	.	.	.
LSM11	1	.	Y	Y	.
LSMEM2	1	.	.	.	.
LTBP2	1	.	.	.	.
LTC4S	1	.	.	.	.
LTN1	1	.	Y	.	.
LVRN	3	.	.	.	.
MACF1	1	.	.	.	.
MACROD1	1	.	Y	.	.
MAD1L1	1	.	.	.	.
MAD2L1BP	1	.	.	.	.
MADCAM1	2	.	.	.	.
MAGEA4	1	.	.	.	.
MAGEB5	1	.	.	.	.
MAGEC1	3	.	.	.	.
MAGED1	1	.	.	.	.
MALT1	1	Y	.	Y	.
MAML3	2	.	.	.	Y
MAMSTR	4	.	.	.	.
MAN2B2	1	.	.	.	.
MAOA	2	.	.	.	.
MAP3K1	1	.	.	.	.
MAP3K13	1	.	.	.	.
MAP3K19	1	.	.	.	.
MAP3K6	2	.	.	.	.
MAPK12	1	.	.	.	.
MAPK8IP2	1	.	.	.	.
MAPKBP1	1	.	.	.	.
MARC1	1	.	.	.	.
MARCKS	2	.	.	.	.
MASP1	1	.	.	.	.
MASP2	1	.	.	.	.
MAST3	1	.	Y	.	.
MATN4	1	.	.	.	.
MAZ	1	.	.	.	.
MB21D1	1	.	.	.	.
MBD2	1	.	Y	.	.
MBD4	1	.	.	Y	.
MBOAT1	1	.	.	.	.
MCHR2	2	.	.	.	.
MCM10	1	.	.	Y	.
MCM3AP	1	.	.	.	.
MCM9	1	.	.	.	.
MDGA1	1	.	.	.	.
MDGA2	1	.	.	.	.
MDN1	1	.	.	.	.
ME3	1	.	Y	.	.
MED16	2	.	Y	.	.
MED30	1	.	.	.	.
MEOX2	3	.	.	.	.
MESP1	1	.	.	.	.
METAP1	1	.	.	.	.
METTL13	1	.	.	.	.
METTL21A	1	.	.	.	.
MEX3D	1	.	.	.	.
MFAP1	1	.	.	.	.
MFF	1	.	.	.	.
MFSD10	1	.	.	.	.
MFSD11	1	.	.	.	.
MFSD4A	1	.	.	.	.
MFSD9	2	.	.	.	.
MGAT4D	1	.	.	.	.
MICALL2	1	.	.	.	.
MIGA1	1	.	.	.	.
MIIP	1	.	.	.	.
MIPEP	1	.	.	.	.
MIXL1	1	Y	.	.	.
MKI67	3	.	.	.	.
MKRN2OS	1	.	.	.	.
MLH3	1	.	.	.	.
MLXIP	1	.	Y	.	.
MLXIPL	1	.	Y	.	.
MMP19	1	.	.	.	.
MMRN1	1	.	.	.	.
MNS1	1	.	.	.	.
MOCS1	1	.	.	.	.
MON2	1	.	.	.	.
MOXD1	1	.	.	.	.
MPHOSPH8	1	.	.	.	.
MPP1	1	.	.	.	.
MPP4	1	.	.	.	.
MPZL2	1	.	Y	.	.
MRC2	1	.	.	.	.
MREG	1	.	.	.	.
MRGBP	1	.	.	.	.
MRGPRF	1	.	.	.	.
MROH2A	1	.	.	.	.
MROH2B	1	.	.	.	.
MRPS15	1	.	.	.	.
MRPS34	1	.	.	.	.
MSMB	1	.	.	.	.
MST1R	1	.	.	.	.
MSX1	1	.	.	.	.
MTA2	1	.	.	.	.
MTBP	1	.	.	.	.
MTCH2	3	.	.	.	.
MTERF1	1	.	.	.	.
MTERF2	1	.	.	.	.
MTHFD1L	1	.	.	.	.
MTHFD2L	1	.	.	.	.
MTHFR	1	.	Y	Y	.
MTMR1	1	.	.	.	.
MTMR11	1	.	.	.	.
MTO1	1	.	.	.	.
MTOR	1	Y	Y	Y	.
MUC1	1	.	.	Y	.
MUC12	2	.	.	.	.
MUC16	10	.	.	.	.
MUC5AC	1	.	.	.	.
MUC5B	2	.	.	Y	.
MVP	1	.	.	.	.
MYBL2	1	.	Y	.	.
MYBPH	1	.	.	.	.
MYCN	1	.	.	Y	.
MYH10	2	.	.	.	.
MYH15	3	.	.	.	.
MYH7B	1	.	.	.	.
MYH9	1	Y	Y	Y	.
MYO10	1	.	.	.	.
MYO1A	1	.	Y	.	.
MYO3A	2	.	.	.	.
MYO3B	1	.	.	.	.
MYO7A	2	.	.	.	.
MYOCD	1	.	.	.	.
MYZAP	1	.	.	.	.
NAB1	1	.	.	.	.
NABP2	1	.	.	.	.
NACA2	1	.	.	.	.
NAE1	1	.	.	Y	.
NAGK	1	.	.	.	.
NANOS1	1	.	.	.	.
NAPA	1	.	.	.	.
NAT10	1	.	.	.	.
NBEA	2	.	.	.	.
NBEAL1	2	.	Y	.	.
NBN	1	.	Y	Y	.
NBPF15	1	.	.	.	.
NCAPD2	1	.	.	.	.
NCBP1	1	.	.	.	.
NCKAP5	1	.	.	.	.
NCOR1	1	.	.	.	.
NDN	1	.	.	.	.
NDOR1	1	.	Y	.	.
NDRG2	1	.	.	.	.
NDUFB7	1	.	.	Y	.
NDUFS8	4	.	.	.	.
NDUFV3	1	.	.	.	.
NEB	3	.	Y	.	.
NEDD1	1	.	.	.	.
NELFCD	1	.	.	.	.
NENF	1	.	.	.	.
NES	1	.	.	.	.
NEU3	2	.	.	.	.
NEURL4	1	.	.	.	.
NEUROG3	1	.	.	.	.
NFAT5	1	.	Y	.	.
NFATC1	1	Y	.	.	.
NFXL1	1	.	.	.	.
NFYC	1	.	.	.	.
NGF	1	.	Y	.	.
NGLY1	1	.	.	Y	.
NHLRC1	1	.	.	.	.
NHSL1	1	.	.	.	.
NID2	1	.	.	.	.
NIN	1	.	.	.	.
NINL	1	.	.	.	.
NISCH	1	.	Y	.	.
NKAP	1	Y	.	.	.
NKTR	1	.	.	.	.
NKX2-3	1	Y	Y	.	.
NLGN1	3	.	.	.	.
NLN	1	.	.	.	.
NLRC4	1	.	.	Y	.
NLRP1	1	.	.	Y	.
NLRP5	1	.	.	.	.
NLRP8	1	.	.	.	.
NMU	1	.	.	.	.
NNMT	1	.	.	.	.
NOC3L	1	.	.	.	.
NOL10	1	.	.	.	.
NOL4L	1	.	.	.	.
NOP14	2	.	.	.	.
NOSTRIN	1	.	.	.	.
NOTO	1	.	.	.	.
NOX5	1	.	.	.	.
NPAS1	1	.	.	.	.
NPAS4	1	.	.	.	.
NPFFR2	1	.	.	.	.
NPHS1	1	.	.	.	.
NPIPB6	2	.	.	.	.
NPL	1	.	.	.	.
NPRL3	1	.	Y	.	.
NPTN	1	.	.	.	.
NPW	1	.	.	.	.
NQO2	1	.	.	.	.
NR2F2	1	.	.	.	.
NR4A1	1	.	.	.	.
NR6A1	1	.	.	.	.
NRAP	1	.	.	.	.
NRDC	1	.	.	.	.
NRG1	1	.	Y	.	.
NRIP1	2	.	Y	.	.
NRIP2	1	.	.	.	.
NRXN2	3	.	.	.	.
NSD1	1	.	.	Y	.
NSUN3	1	.	.	.	.
NTNG1	1	.	.	.	.
NUAK2	1	.	.	.	.
NUCKS1	1	.	.	.	.
NUDT7	1	.	.	.	.
NUF2	1	.	.	.	.
NUMBL	1	.	.	.	Y
NUP210L	1	.	Y	.	.
NVL	1	.	Y	.	.
NWD2	1	.	.	.	.
NXF5	2	.	.	.	.
NXPH2	1	.	.	.	.
OAS2	1	.	.	.	.
OCSTAMP	1	Y	.	.	.
ODC1	1	.	.	.	.
ODF2L	1	.	.	.	.
OLFML2B	1	.	.	.	.
OPN4	1	.	.	.	.
OR10A5	1	.	.	.	.
OR10AD1	1	.	.	.	.
OR10Q1	2	.	.	.	.
OR10S1	1	.	.	.	.
OR10Z1	1	.	Y	.	.
OR11L1	1	.	.	.	.
OR1S2	1	.	.	.	.
OR2T33	1	.	.	.	.
OR2Z1	1	.	.	.	.
OR51I2	2	.	.	.	.
OR51V1	1	.	.	.	.
OR52N2	1	.	.	.	.
OR52N5	1	.	.	.	.
OR5C1	1	.	.	.	.
OR5W2	1	.	.	.	.
OR6K2	1	.	.	.	.
OR6T1	1	.	.	.	.
OR7E24	1	.	.	.	.
OR7G3	1	.	.	.	.
OR8G1	1	.	.	.	.
OR9I1	2	.	.	.	.
OSBPL10	1	.	.	.	.
OSBPL5	1	.	.	.	.
OTOG	2	.	.	.	.
OTOP3	1	.	.	.	.
OTUD3	1	.	.	.	.
OVCH2	1	.	.	.	.
OXT	1	.	.	.	.
P3H2	1	.	.	.	.
PABPC1	4	.	Y	.	.
PADI2	1	.	Y	.	.
PALB2	1	.	.	Y	.
PAM	1	.	.	.	.
PANX1	1	.	Y	.	.
PARD3	1	.	.	.	.
PARP14	1	.	.	.	.
PARP15	1	.	.	.	.
PC	1	.	.	.	.
PCDH15	1	.	.	.	.
PCDH19	1	.	.	.	.
PCDHA12	1	.	.	.	.
PCDHA13	1	.	.	.	.
PCDHA8	1	.	.	.	.
PCDHB16	1	.	.	.	.
PCDHB7	1	.	.	.	.
PCDHGA3	1	.	.	.	.
PCDHGA6	1	.	.	.	.
PCDHGB5	1	.	.	.	.
PCGF6	1	.	.	.	.
PCIF1	1	.	Y	.	.
PCNA	1	.	.	.	.
PCSK5	1	.	.	.	.
PDCD6	1	.	.	.	.
PDE3B	1	.	Y	.	.
PDE4A	1	.	.	.	.
PDE4D	2	.	.	.	.
PDE8A	1	.	.	.	.
PDK2	1	.	.	.	.
PDP1	1	.	.	.	.
PDPK1	1	.	.	.	.
PDPR	1	.	.	.	.
PDZD3	2	.	.	.	.
PECR	2	.	.	.	.
PELI3	2	.	.	.	.
PER1	1	.	Y	.	.
PES1	1	.	.	.	.
PEX1	1	.	.	Y	.
PEX12	1	.	Y	Y	.
PEX2	1	.	.	Y	.
PFDN1	1	.	.	.	.
PFKP	1	.	.	.	.
PGGHG	1	.	.	.	.
PGLYRP4	1	.	.	.	.
PHB	1	.	.	.	.
PHB2	1	.	.	.	.
PHC2	1	.	.	.	.
PHF21B	2	.	.	.	.
PHLPP1	2	.	.	.	.
PHOSPHO2	1	.	.	.	.
PHYHD1	1	.	.	.	.
PI16	1	.	.	.	.
PIEZO2	1	.	.	.	.
PIGH	1	.	.	.	.
PIGK	1	.	.	.	.
PIGQ	1	.	Y	.	.
PIK3C2G	2	.	.	.	.
PIK3CA	1	.	Y	Y	.
PIK3R6	1	Y	.	.	.
PIM3	1	.	.	.	.
PITPNB	2	.	.	.	.
PITPNM2	1	.	Y	.	.
PIWIL4	1	.	.	.	.
PKD1L3	1	.	Y	.	.
PKDREJ	1	.	.	.	.
PKHD1L1	1	.	.	.	.
PKN1	1	.	.	.	.
PKN3	1	.	.	.	.
PLA1A	1	.	.	.	.
PLA2G4C	1	.	.	.	.
PLCD4	1	.	.	.	.
PLCL1	1	.	.	.	.
PLEKHA1	1	.	.	.	.
PLEKHA4	1	.	Y	.	.
PLEKHB2	1	.	.	.	.
PLEKHG4B	2	.	.	.	.
PLIN2	1	.	.	.	.
PLIN4	1	.	Y	.	.
PLSCR3	1	.	.	.	.
PLSCR5	1	.	.	.	.
PLXNA1	2	.	.	.	.
PLXNA2	1	.	.	.	.
PLXNB1	1	.	.	.	.
PLXND1	1	.	.	.	.
PMEL	1	.	.	.	.
PMPCA	1	.	.	.	.
PNPLA7	1	.	.	.	.
PODNL1	1	.	.	.	.
POF1B	1	.	.	.	.
POFUT2	1	.	.	.	.
POLA1	1	.	.	.	.
POLG2	1	.	.	.	.
POLI	2	.	.	.	.
POLN	1	.	.	.	.
POLR2B	1	.	.	.	.
POLRMT	1	.	.	Y	.
POP4	1	.	.	.	.
POTEC	1	.	.	.	.
POU3F1	1	.	.	.	.
POU5F1B	1	.	.	.	.
POU6F2	1	.	.	.	.
PPCDC	1	.	Y	.	.
PPEF2	1	.	.	.	.
PPFIA1	1	.	.	.	.
PPIP5K2	1	.	.	.	.
PPL	1	.	.	.	.
PPM1B	1	.	.	.	.
PPM1D	2	.	.	.	.
PPT1	1	.	.	Y	.
PQLC1	1	.	.	.	.
PRAMEF10	1	.	.	.	.
PRAMEF15	1	.	.	.	.
PRAMEF17	1	.	.	.	.
PRAMEF4	1	.	.	.	.
PRCP	1	.	.	.	.
PRDM1	1	Y	.	.	.
PRDM13	1	.	.	.	.
PRDM15	1	.	.	.	.
PRDM4	1	.	.	.	.
PRDM7	1	.	.	.	.
PRDM9	1	.	.	.	.
PRG4	1	.	.	.	.
PRKAR1B	1	.	Y	.	.
PRKCZ	1	Y	.	.	.
PRKDC	2	Y	Y	Y	.
PRM3	1	.	.	.	.
PRMT8	1	.	.	.	.
PRPF4B	1	.	.	.	.
PRPS2	1	.	.	.	.
PRR14L	1	.	.	.	.
PRR18	1	.	.	.	.
PRR23A	1	.	.	.	.
PRR25	1	.	.	.	.
PRR36	1	.	.	.	.
PRRC2C	1	Y	.	.	.
PRRT2	1	.	.	.	.
PRRT3	1	.	.	.	.
PRRX2	1	.	.	.	.
PRSS36	1	.	.	.	.
PRSS56	1	.	.	.	.
PRUNE2	1	.	.	.	.
PSCA	1	.	.	.	.
PSG9	1	Y	.	.	.
PSMC1	1	.	.	Y	.
PSMD14	1	.	.	.	.
PSTPIP1	1	.	.	Y	.
PTCHD4	1	.	.	.	.
PTER	1	.	.	.	.
PTGDR2	1	.	.	.	.
PTGER1	1	.	.	.	.
PTGES2	1	.	.	.	.
PTPN9	1	.	.	.	.
PTPRD	1	.	.	.	.
PTPRG	1	.	.	.	.
PTPRH	2	.	Y	.	.
PTPRZ1	2	Y	.	.	.
PUM1	2	.	.	.	.
PVRIG	1	.	.	.	.
PWWP2A	1	.	.	.	.
PYHIN1	1	.	.	.	.
PYROXD2	1	.	.	.	.
QSER1	1	.	.	.	.
RAB11FIP5	1	.	.	.	.
RAB26	1	.	.	.	.
RAB2B	1	.	.	.	.
RAB40AL	1	.	.	.	.
RAD18	2	.	.	.	.
RAD51AP1	2	.	.	.	.
RAD54B	1	.	.	Y	.
RAE1	1	.	.	.	.
RAET1L	1	.	.	.	.
RAG1	1	Y	.	Y	.
RAI1	1	.	.	.	.
RALGAPA2	2	.	.	.	.
RANBP6	1	.	.	.	.
RAPGEF1	1	.	.	.	.
RAPH1	1	.	Y	.	.
RASAL2	1	.	.	.	.
RASAL3	1	.	Y	.	.
RASGRF2	1	.	.	.	.
RASGRP1	2	Y	.	Y	.
RBBP6	4	.	.	.	.
RBM25	2	.	.	.	.
RBMS3	1	.	.	.	.
RBMX	2	.	.	.	.
RCC1L	1	.	.	.	.
RCVRN	1	.	.	.	.
RECK	1	.	.	.	.
RECQL5	1	.	.	.	.
REEP2	1	.	.	.	.
RELB	1	Y	Y	Y	.
RELN	1	.	.	.	.
REM2	1	.	.	.	.
RERE	1	.	.	.	.
RERGL	1	.	.	.	.
RETSAT	1	.	.	.	.
REV3L	1	.	.	.	.
RFC3	1	.	.	.	.
RFPL3	1	.	.	.	.
RFWD2	1	.	.	.	.
RGL3	1	.	Y	.	.
RGS12	1	.	.	.	.
RGS3	2	.	Y	.	.
RGS6	1	.	.	.	.
RGS9BP	1	.	.	.	.
RHBDD3	1	.	.	.	.
RHBDL3	1	.	.	.	.
RHOV	1	.	.	.	.
RIF1	2	.	Y	.	.
RIMKLB	1	.	Y	.	.
RIN1	1	.	.	.	.
RIN2	1	.	.	Y	.
RINL	2	.	.	.	.
RITA1	1	.	.	.	.
RMDN2	1	.	.	.	.
RNASE9	2	.	.	.	.
RNASEL	1	.	.	.	.
RNF111	1	.	.	.	.
RNF145	3	.	.	.	.
RNF151	1	.	.	.	.
RNF207	3	.	.	.	.
RNF223	1	.	.	.	.
RNF224	1	.	.	.	.
RNF26	1	.	.	.	.
RNF31	1	.	.	Y	.
RNF40	1	.	.	.	.
RNFT1	1	.	.	.	.
RNPC3	2	.	.	.	.
RNPEP	1	.	.	.	.
RP1L1	1	.	Y	.	.
RP2	1	.	.	.	.
RPAP1	1	.	.	.	.
RPAP3	1	.	.	.	.
RPL15	1	.	.	Y	.
RPL19	1	.	.	.	.
RPP30	1	.	.	.	.
RPS6KA4	1	.	.	.	.
RPS6KC1	1	.	.	.	.
RPSA	1	.	.	Y	.
RRM2	1	.	.	.	.
RRNAD1	1	.	.	.	.
RRP36	3	.	.	.	.
RSPH4A	1	.	.	.	.
RTCB	1	.	.	.	.
RTEL1	1	.	Y	Y	.
RTKN2	1	Y	.	.	.
RTL1	2	.	.	.	.
RTN3	1	.	.	.	.
RTN4RL2	1	.	.	.	.
RWDD2A	1	.	.	.	.
RXRG	1	.	.	.	.
RYR1	1	.	.	Y	.
RYR2	1	.	.	.	.
SAC3D1	1	.	.	.	.
SACS	1	.	.	.	.
SAGE1	2	.	.	.	.
SALL2	1	.	.	.	.
SAP30	1	.	.	.	.
SARS	1	.	.	.	.
SATB1	1	.	.	.	.
SBK1	1	.	.	.	.
SCAF8	1	.	.	.	.
SCARF2	1	.	.	.	.
SCN10A	1	.	.	Y	.
SCX	1	.	.	.	.
SCYL2	1	.	.	.	.
SDC3	1	.	.	.	.
SDF4	1	.	.	.	.
SDHA	1	.	.	Y	.
SDK1	1	.	.	.	.
SDK2	1	.	.	.	.
SDR16C5	1	.	.	.	.
SDR42E1	1	.	.	.	.
SEBOX	1	.	.	.	.
SEC14L1	1	.	.	.	.
SEL1L	1	.	.	.	.
SEMA3A	1	.	.	.	.
SEMA3E	3	.	.	.	.
SEMA4D	2	.	Y	Y	.
SEMG1	1	.	.	.	.
SENP6	1	.	.	.	.
SEPN1	1	.	.	.	.
SEPP1	4	.	.	.	.
SEPTIN6	1	.	.	.	.
SERPINA4	1	.	.	.	.
SERPINA5	1	.	.	.	.
SERPINA7	1	.	.	.	.
SERPINB10	1	.	.	.	.
SERPINB4	1	.	.	.	.
SESTD1	1	.	.	.	.
SETBP1	2	.	Y	Y	.
SETD1B	1	.	Y	.	.
SETD2	1	.	.	.	.
SETD9	1	.	.	.	.
SF3B2	1	.	.	.	.
SF3B3	1	.	.	.	.
SGO2	1	.	.	.	.
SGSM1	1	.	.	.	.
SH2B1	1	.	Y	.	.
SH2D4A	1	.	.	.	.
SH3GLB1	1	.	.	.	.
SH3RF3	1	.	.	.	.
SHANK1	2	.	.	.	.
SHCBP1L	1	.	.	.	.
SHF	1	.	.	.	.
SHISA6	1	.	.	.	.
SHISA8	1	.	.	.	.
SHOC2	1	.	.	Y	.
SHQ1	1	.	.	.	.
SHROOM1	1	.	.	.	.
SIDT1	1	.	.	.	.
SIGLEC1	1	.	Y	.	.
SIGLEC5	1	.	Y	.	.
SIL1	1	.	.	.	.
SIPA1	1	.	Y	.	.
SIPA1L3	1	Y	.	.	.
SIRT1	1	Y	.	.	.
SKI	1	.	.	.	.
SKOR2	1	.	.	.	.
SLAIN1	1	.	.	.	.
SLC12A2	1	.	Y	.	.
SLC12A8	1	.	Y	.	.
SLC12A9	1	.	.	.	.
SLC14A1	1	.	Y	.	.
SLC14A2	1	.	Y	.	.
SLC15A1	1	.	.	.	.
SLC16A3	2	.	Y	.	.
SLC1A7	1	.	.	.	.
SLC22A16	1	.	Y	.	.
SLC22A8	1	.	.	.	.
SLC22A9	1	.	.	.	.
SLC23A2	2	.	Y	.	.
SLC23A3	1	.	Y	.	.
SLC25A1	1	.	.	.	.
SLC25A36	1	.	.	.	.
SLC26A10	3	.	.	.	.
SLC28A2	1	.	.	.	.
SLC29A2	1	.	.	.	.
SLC2A13	1	.	.	.	.
SLC30A10	1	.	Y	Y	.
SLC35B1	1	.	.	.	.
SLC35D2	1	.	Y	.	.
SLC35D3	1	.	.	.	.
SLC37A3	1	.	.	.	.
SLC4A10	1	.	.	.	.
SLC4A4	2	.	.	Y	.
SLC4A9	1	.	.	.	.
SLC5A9	2	.	.	.	.
SLC6A15	1	.	.	.	.
SLC7A2	1	.	.	.	.
SLC9A3	1	.	.	.	.
SLC9A8	2	.	.	.	.
SLC9A9	1	.	.	.	.
SLCO1B7	1	.	.	.	.
SLFN14	1	.	Y	Y	.
SLFN5	1	.	.	.	.
SLTM	1	.	.	.	.
SMAD6	1	.	Y	.	.
SMAD7	1	Y	Y	.	.
SMAP1	2	Y	.	.	.
SMARCA1	1	.	.	.	.
SMC5	1	.	.	Y	.
SMC6	1	.	.	.	.
SMG6	1	.	Y	.	.
SMIM4	1	.	.	.	.
SMPD4	1	.	.	.	.
SMPDL3A	1	.	.	.	.
SNAPC4	1	.	.	.	.
SNIP1	1	.	.	.	.
SNRK	2	Y	.	.	.
SNRNP25	1	.	.	.	.
SNX18	1	.	.	.	.
SOGA3	1	.	.	.	.
SOX11	1	.	.	.	.
SOX17	1	.	.	.	.
SOX8	1	.	.	.	.
SP140	1	.	.	.	.
SP8	2	.	.	.	.
SPAG9	1	.	.	.	.
SPAM1	1	.	.	.	.
SPANXN2	2	.	.	.	.
SPATA31E1	1	.	.	.	.
SPEF2	3	.	.	.	.
SPEG	1	.	.	.	.
SPINK5	2	Y	.	Y	.
SPIRE1	1	.	Y	.	.
SPON1	1	.	.	.	.
SPON2	2	.	.	.	.
SPTBN5	1	.	.	.	.
SRC	1	Y	.	Y	.
SRCAP	1	.	.	.	.
SRD5A3	1	.	.	Y	.
SREK1IP1	1	.	.	.	.
SRPK3	1	.	.	.	.
SRRD	2	.	.	.	.
SRRM2	1	.	.	.	.
SRRM5	1	.	.	.	.
SRSF6	2	.	.	.	.
SSC4D	1	.	.	.	.
SSSCA1	1	.	.	.	.
SSUH2	1	.	.	.	.
ST20	1	.	Y	.	.
ST3GAL5	1	.	Y	.	.
STAG1	1	.	.	.	.
STAP2	1	.	.	.	.
STK17A	2	.	Y	.	.
STRA8	1	.	.	.	.
STX16	1	.	Y	.	.
STX5	1	.	.	Y	.
STX7	1	.	Y	.	.
SULT1C3	1	.	.	.	.
SULT2A1	1	.	.	.	.
SUN3	1	.	.	.	.
SUPT6H	1	.	.	.	.
SUSD5	2	.	.	.	.
SV2A	1	.	.	.	.
SVIL	2	.	.	.	.
SYCP1	1	.	.	.	.
SYDE1	2	.	.	.	.
SYNE1	1	.	.	.	.
SYNE3	1	.	.	.	.
SYNJ2	1	.	.	.	.
SYT17	1	.	.	.	.
SYT4	3	.	.	.	.
TAB3	1	.	.	.	.
TADA3	1	.	.	.	.
TAF1B	3	.	.	.	.
TAF4	1	.	Y	.	.
TAL1	1	Y	Y	Y	.
TAS1R3	1	.	.	.	.
TAS2R60	1	.	.	.	.
TBC1D1	2	.	.	.	.
TBC1D10C	1	.	.	.	.
TBC1D15	1	.	.	.	.
TBC1D28	2	.	.	.	.
TBC1D8	1	.	Y	.	.
TBRG1	2	.	.	.	.
TBX10	1	.	.	.	.
TCEB3B	1	.	.	.	.
TCERG1	2	.	.	.	.
TCERG1L	1	.	.	.	.
TCF7L2	1	.	Y	.	.
TCHH	1	.	.	.	.
TCHP	1	.	.	.	.
TDG	7	.	.	.	.
TDRD15	1	.	.	.	.
TDRD5	1	.	.	.	.
TDRD6	2	.	.	.	.
TDRKH	1	.	Y	.	.
TENM1	3	.	.	.	.
TENM2	1	.	.	.	.
TENM3	1	.	.	.	.
TEPP	1	.	.	.	.
TERF2IP	1	.	.	.	.
TERT	2	.	Y	Y	.
TESMIN	1	.	.	.	.
TET2	1	Y	.	Y	.
TEX36	1	.	.	.	.
TFAM	2	.	.	.	.
TFAP4	1	.	Y	.	.
TFB2M	1	.	.	.	.
TGIF1	1	.	Y	.	.
THAP5	1	.	.	.	.
THAP8	1	.	.	.	.
THOC5	1	Y	.	.	.
THOP1	1	.	.	.	.
THUMPD1	1	.	.	.	.
TINAG	1	.	.	.	.
TJP3	1	.	.	.	.
TK1	1	.	Y	.	.
TLDC1	1	.	Y	.	.
TLN2	2	.	Y	.	.
TLR2	1	Y	.	.	.
TLR9	1	Y	.	.	.
TMBIM4	1	.	.	.	.
TMC5	1	.	.	.	.
TMCC2	1	.	Y	.	.
TMCO6	1	.	.	.	.
TMED5	1	.	.	.	.
TMED7-TICAM2	2	.	.	.	.
TMED8	1	.	.	.	.
TMEM117	1	.	.	.	.
TMEM168	1	.	.	.	.
TMEM178B	1	.	.	.	.
TMEM182	1	.	.	.	.
TMEM223	1	.	.	.	.
TMEM235	1	.	.	.	.
TMEM247	3	.	.	.	.
TMEM33	1	.	.	.	.
TMEM39B	1	.	.	.	.
TMEM44	1	.	.	.	.
TMEM59L	1	.	.	.	.
TMEM61	1	.	.	.	.
TMEM62	1	.	.	.	.
TMEM87B	1	.	.	.	.
TMEM97	1	.	.	.	.
TMLHE	1	.	.	.	.
TMPRSS12	1	.	.	.	.
TMPRSS2	2	.	.	.	.
TNFAIP6	1	Y	.	.	.
TNFSF12	1	.	.	Y	.
TNRC18	2	.	.	.	.
TOM1	1	.	.	Y	.
TOP3A	1	.	.	.	.
TOR4A	1	.	.	.	.
TOX4	1	.	.	.	.
TP53AIP1	1	.	.	.	.
TPBGL	1	.	.	.	.
TPK1	1	.	.	.	.
TPRG1L	1	.	.	.	.
TPRN	1	.	.	.	.
TPT1	1	.	.	.	.
TRAF3IP1	1	.	.	.	.
TRAF7	1	.	.	Y	.
TRAK2	1	.	.	.	.
TRAPPC9	1	.	.	.	.
TREML1	1	.	.	.	.
TREML4	1	.	.	.	.
TREX2	2	.	.	.	.
TRHDE	3	.	.	.	.
TRIB1	1	Y	.	.	.
TRIB3	1	.	.	.	.
TRIM35	1	.	.	.	.
TRIM36	1	.	.	.	.
TRIM56	1	.	.	.	.
TRIM59	1	.	.	.	.
TRIM63	1	.	.	.	.
TRIM9	1	.	.	.	.
TRIP6	1	.	.	.	.
TRMT10C	2	.	.	.	.
TRMT44	1	.	.	.	.
TRNP1	1	.	.	.	.
TROVE2	1	.	.	.	.
TRPC4	1	.	.	.	.
TRPM2	1	Y	.	.	.
TRPM5	1	.	.	.	.
TRPV2	1	.	.	.	.
TRRAP	3	.	Y	.	.
TSGA13	1	.	.	.	.
TSPAN19	1	.	.	.	.
TSPAN8	1	.	.	.	.
TTC13	1	.	Y	.	.
TTC19	1	.	.	.	.
TTC21A	1	.	.	.	.
TTC24	2	.	.	.	.
TTC30A	1	.	.	.	.
TTC37	1	.	.	.	.
TTC39C	1	.	.	.	.
TTF2	1	.	.	.	.
TTLL11	1	.	.	.	.
TTLL6	1	.	.	.	.
TTN	6	.	.	Y	.
TTPAL	1	.	.	.	.
TXLNG	3	.	.	.	.
TXNDC16	1	.	.	.	.
TXNDC8	1	.	.	.	.
TYMP	1	.	Y	Y	.
TYRO3	8	Y	Y	.	.
UBA1	1	.	.	Y	.
UBA6	2	.	.	.	.
UBE2E2	1	.	Y	.	.
UBN2	1	.	.	.	.
UBR4	1	.	.	.	.
UBTF	1	.	.	.	.
UBXN11	1	.	.	.	.
UBXN2A	1	.	Y	.	.
UBXN6	1	.	Y	.	.
UCKL1	1	.	.	.	.
UCP3	1	.	.	.	.
UFL1	2	Y	.	.	.
UGGT1	1	.	.	.	.
UGGT2	1	.	.	.	.
UGT2B17	1	.	.	.	.
UGT2B4	1	.	.	.	.
ULK1	1	.	.	.	.
ULK2	1	.	.	.	.
UMODL1	1	.	.	.	.
UNCX	1	.	.	.	.
UPF3A	1	.	.	.	.
URB1	1	.	.	.	.
USF3	2	.	.	.	.
USH2A	1	.	.	.	.
USP17L1	1	.	.	.	.
USP17L10	1	.	.	.	.
USP34	1	.	Y	.	.
USP36	1	.	.	.	.
USP39	1	.	.	.	.
USP4	1	.	Y	.	.
USP42	1	.	.	.	.
USP45	1	.	.	.	.
USP49	1	.	Y	.	.
USP8	1	.	Y	Y	.
UTF1	1	.	.	.	.
UTP20	1	.	.	.	.
UTRN	1	.	.	.	.
VCX	1	.	.	.	.
VGLL3	1	.	.	.	.
VILL	1	.	.	.	.
VNN1	2	Y	.	.	.
VPS13C	1	.	.	.	.
VPS13D	1	.	.	.	.
VPS54	1	Y	.	.	.
VSX2	1	.	.	.	.
VWA1	1	.	.	.	.
VWA3B	1	.	.	.	.
VWA5B2	1	.	.	.	.
WAPL	1	.	.	.	.
WBP4	1	.	.	.	.
WDFY4	3	.	.	.	.
WDR35	1	.	.	.	.
WDR36	3	.	.	.	.
WDR37	1	.	.	.	.
WDR47	1	.	.	.	.
WDR60	1	.	.	.	.
WDR63	1	.	.	.	.
WDR87	1	.	.	.	.
WDR91	2	.	.	.	.
WDR93	1	.	.	.	.
WHAMM	1	.	.	.	.
WIPF3	1	.	.	.	.
WNK2	1	.	.	.	.
WNT1	1	Y	.	.	.
WNT6	1	.	Y	.	.
WT1	1	.	Y	Y	.
XIRP1	1	.	.	.	.
XIRP2	1	.	.	.	.
XK	2	.	.	Y	.
XRCC4	1	.	.	Y	.
YBX2	1	.	.	.	.
YES1	1	.	.	.	.
YOD1	1	.	.	.	.
YTHDF1	1	.	.	.	.
YY2	1	.	.	.	.
ZAN	3	.	Y	.	.
ZBED8	1	.	.	.	.
ZBED9	1	.	.	.	.
ZBTB41	1	.	.	.	.
ZBTB48	1	.	.	.	.
ZC3H18	1	.	Y	.	.
ZCCHC18	2	.	.	.	.
ZCCHC4	1	.	.	.	.
ZCCHC7	1	.	.	.	.
ZEB1	1	Y	.	.	.
ZFHX3	5	.	.	.	.
ZFP36L1	1	Y	Y	.	.
ZFP37	1	.	.	.	.
ZFP42	1	.	.	.	.
ZFPM1	2	Y	Y	.	.
ZFR	1	.	.	.	.
ZFR2	1	.	.	.	.
ZG16	1	.	.	.	.
ZGRF1	1	.	.	.	.
ZIC3	1	.	.	.	.
ZKSCAN2	1	.	.	.	.
ZMYND15	2	.	.	.	.
ZNF107	1	.	.	.	.
ZNF117	1	.	.	.	.
ZNF135	1	.	.	.	.
ZNF205	1	.	.	.	.
ZNF215	1	.	.	.	.
ZNF223	1	.	.	.	.
ZNF227	1	.	.	.	.
ZNF234	1	.	.	.	.
ZNF256	1	.	.	.	.
ZNF257	1	.	.	.	.
ZNF274	1	.	.	.	.
ZNF282	2	.	.	.	.
ZNF284	1	.	.	.	.
ZNF292	1	.	.	.	.
ZNF302	1	.	.	.	.
ZNF318	2	.	.	.	.
ZNF341	1	.	.	Y	.
ZNF343	1	.	.	.	.
ZNF37A	2	.	.	.	.
ZNF385C	1	.	Y	.	.
ZNF429	2	.	.	.	.
ZNF439	1	.	.	.	.
ZNF445	1	.	.	.	.
ZNF468	4	.	.	.	.
ZNF469	1	.	Y	Y	.
ZNF491	1	.	.	.	.
ZNF493	1	.	.	.	.
ZNF501	1	.	.	.	.
ZNF529	1	.	.	.	.
ZNF541	1	.	.	.	.
ZNF560	2	.	.	.	.
ZNF561	1	.	.	.	.
ZNF57	1	.	.	.	.
ZNF577	1	.	.	.	.
ZNF578	1	.	.	.	.
ZNF579	2	.	.	.	.
ZNF581	1	.	.	.	.
ZNF582	1	.	.	.	.
ZNF587	1	.	.	.	.
ZNF596	1	.	.	.	.
ZNF600	1	.	.	.	.
ZNF610	1	.	.	.	.
ZNF621	1	.	.	.	.
ZNF626	1	.	.	.	.
ZNF628	1	.	.	.	.
ZNF629	1	.	.	.	.
ZNF630	2	.	.	.	.
ZNF638	1	.	Y	.	.
ZNF644	2	.	.	.	.
ZNF652	1	.	Y	.	.
ZNF668	2	.	.	.	.
ZNF679	1	.	.	.	.
ZNF684	1	.	.	.	.
ZNF716	1	.	.	.	.
ZNF729	1	.	.	.	.
ZNF75D	1	.	.	.	.
ZNF786	1	.	.	.	.
ZNF787	1	.	.	.	.
ZNF790	1	.	.	.	.
ZNF816	1	.	.	.	.
ZNF837	1	.	.	.	.
ZNF839	1	.	.	.	.
ZNF880	1	.	.	.	.
ZNF91	1	.	.	.	.
ZNF98	1	.	.	.	.
ZNF99	1	.	.	.	.
ZNFX1	1	.	.	Y	.
ZP1	1	.	.	.	.
ZRANB2	1	.	.	.	.
ZSCAN25	1	.	.	.	.
ZSCAN29	1	.	.	.	.
ZSCAN4	1	.	.	.	.
ZSWIM4	1	.	.	.	.
ZSWIM5	1	.	.	.	.
ZSWIM7	1	.	.	.	.
ZSWIM8	1	.	.	.	.
ZUFSP	1	.	.	.	.
ZXDC	1	.	.	.	.
Note: GWAS results were taken from [31,32].
